# Supplementary material for: Extracellular vesicles from Pneumocystis carinii-infected rats impair fungal viability but are dispensable for macrophage functions
Source: Microbiol Spectr. 2024 Jan 18;12(2):e03653-23. doi: 10.1128/spectrum.03653-23 (PMC10845964; doi:10.1128/spectrum.03653-23)
Supplement: Supplemental Table S1 — Complete listing of the proteome identified within the samples. [file spectrum.03653-23-s0001.xlsx]

## Sheet: UI-EVs_Rat
Table S1. Host-derived proteins identified from rodent BALF EVs. UI-EVs_Rat, BALF EVs from uninfected Rats. Pc+EVs_Rat, BALF EVs from P. carinii-infected rats. UI-EVs_Mouse, BALF EVs from uninfected mice. Pc+EVs_Mouse, BALF EVs from P. murina-infected mice.
Gene ID	Mapped ID	Gene Name;Gene Symbol;ID;Ortholog	PANTHER Family/Subfamily	PANTHER Protein Class	Species
RAT|Ensembl=ENSRNOG00000057569|UniProtKB=A0A0G2JUA5	A0A0G2JUA5	AHNAK nucleoprotein;Ahnak;PTN002360670;orthologs	NEUROBLAST DIFFERENTIATION-ASSOCIATED PROTEIN AHNAK (PTHR23348:SF41)		Rattus norvegicus
RAT|RGD=3916|UniProtKB=P02767	P02767	Transthyretin;Ttr;PTN000044607;orthologs	TRANSTHYRETIN (PTHR10395:SF12)	hydrolase(PC00121)	Rattus norvegicus
RAT|RGD=1565476|UniProtKB=Q6P9V9	Q6P9V9	Tubulin alpha-1B chain;Tuba1b;PTN000173219;orthologs	TUBULIN ALPHA-1B CHAIN (PTHR11588:SF251)	tubulin(PC00228)	Rattus norvegicus
RAT|RGD=628760|UniProtKB=Q8CIY2	Q8CIY2	Dual oxidase 1;Duox1;PTN000239697;orthologs	DUAL OXIDASE 1 (PTHR11972:SF75)	oxidase(PC00175)	Rattus norvegicus
RAT|RGD=61875|UniProtKB=P40112	P40112	Proteasome subunit beta type-3;Psmb3;PTN000175266;orthologs	PROTEASOME SUBUNIT BETA TYPE-3 (PTHR11599:SF62)	protease(PC00190)	Rattus norvegicus
RAT|RGD=620837|UniProtKB=O70513	O70513	Galectin-3-binding protein;Lgals3bp;PTN000450980;orthologs	GALECTIN-3-BINDING PROTEIN (PTHR24410:SF16)	defense/immunity protein(PC00090)	Rattus norvegicus
RAT|RGD=3980|UniProtKB=P63102	P63102	14-3-3 protein zeta/delta;Ywhaz;PTN000429084;orthologs	14-3-3 PROTEIN ZETA/DELTA (PTHR18860:SF7)	scaffold/adaptor protein(PC00226)	Rattus norvegicus
RAT|RGD=3733|UniProtKB=Q08420	Q08420	Extracellular superoxide dismutase [Cu-Zn];Sod3;PTN000000179;orthologs	EXTRACELLULAR SUPEROXIDE DISMUTASE [CU-ZN] (PTHR10003:SF77)	oxidoreductase(PC00176)	Rattus norvegicus
RAT|RGD=1306254|UniProtKB=D3ZUY8	D3ZUY8	AP-2 complex subunit alpha;Ap2a1;PTN000512912;orthologs	AP-2 COMPLEX SUBUNIT ALPHA-1 (PTHR22780:SF33)	membrane traffic protein(PC00150)	Rattus norvegicus
RAT|Ensembl=ENSRNOG00000046284|UniProtKB=M0RC23	M0RC23	Ig-like domain-containing protein;unassigned;PTN001511666;orthologs	IG KAPPA CHAIN V-II REGION 26-10 (PTHR23267:SF278)	immunoglobulin(PC00123)	Rattus norvegicus
RAT|RGD=1306939|UniProtKB=Q7TP54	Q7TP54	Rho family-interacting cell polarization regulator 2;Ripor2;PTN000406403;orthologs	RHO FAMILY-INTERACTING CELL POLARIZATION REGULATOR 2 (PTHR15829:SF2)	non-receptor serine/threonine protein kinase(PC00167)	Rattus norvegicus
RAT|RGD=1303043|UniProtKB=Q6MG61	Q6MG61	Chloride intracellular channel protein 1;Clic1;PTN000136537;orthologs	CHLORIDE INTRACELLULAR CHANNEL PROTEIN 1 (PTHR43920:SF2)	ion channel(PC00133)	Rattus norvegicus
RAT|RGD=1305061|UniProtKB=Q5PPN5	Q5PPN5	Tubulin polymerization-promoting protein family member 3;Tppp3;PTN000309475;orthologs	TUBULIN POLYMERIZATION-PROMOTING PROTEIN FAMILY MEMBER 3 (PTHR12932:SF16)	non-motor microtubule binding protein(PC00166)	Rattus norvegicus
RAT|RGD=620267|UniProtKB=P50116	P50116	Protein S100-A9;S100a9;PTN000181712;orthologs	PROTEIN S100-A9 (PTHR11639:SF79)	calmodulin-related(PC00061)	Rattus norvegicus
RAT|RGD=1560856|UniProtKB=Q4V8H8	Q4V8H8	EH domain-containing protein 2;Ehd2;PTN000131046;orthologs	EH DOMAIN-CONTAINING PROTEIN 2 (PTHR11216:SF62)	membrane traffic protein(PC00150)	Rattus norvegicus
RAT|Ensembl=ENSRNOG00000033057|UniProtKB=D3ZGY4	D3ZGY4	Glyceraldehyde-3-phosphate dehydrogenase;unassigned;PTN000089568;orthologs	GLYCERALDEHYDE-3-PHOSPHATE DEHYDROGENASE (PTHR10836:SF111)	dehydrogenase(PC00092)	Rattus norvegicus
RAT|RGD=2229|UniProtKB=P31721	P31721	Complement C1q subcomponent subunit B;C1qb;PTN000613953;orthologs	COMPLEMENT C1Q SUBCOMPONENT SUBUNIT B (PTHR15427:SF18)	scaffold/adaptor protein(PC00226)	Rattus norvegicus
RAT|RGD=1561371|UniProtKB=B1WC28	B1WC28	Core histone macro-H2A;H2afy2;PTN000604820;orthologs	CORE HISTONE MACRO-H2A.2 (PTHR23430:SF37)	chromatin/chromatin-binding, or -regulatory protein(PC00077)	Rattus norvegicus
RAT|Ensembl=ENSRNOG00000049252|UniProtKB=F1M3E9	F1M3E9	Ig-like domain-containing protein;unassigned;PTN001511229;orthologs	IMMUNOGLOBULIN HEAVY VARIABLE 3-73 (PTHR23266:SF333)	immunoglobulin(PC00123)	Rattus norvegicus
RAT|RGD=2980|UniProtKB=P08934	P08934	Kininogen-1;Kng1;PTN000009506;orthologs	KININOGEN-1 (PTHR13814:SF12)	protease inhibitor(PC00191)	Rattus norvegicus
RAT|RGD=1308595|UniProtKB=A0A0G2K0Q8	A0A0G2K0Q8	Sushi domain-containing 2;Susd2;PTN002301460;orthologs	SUSHI DOMAIN-CONTAINING PROTEIN 2 (PTHR13802:SF63)		Rattus norvegicus
RAT|RGD=2167|UniProtKB=P06685	P06685	Sodium/potassium-transporting ATPase subunit alpha-1;Atp1a1;PTN001534136;orthologs	SODIUM/POTASSIUM-TRANSPORTING ATPASE SUBUNIT ALPHA-1 (PTHR43294:SF9)	primary active transporter(PC00068)	Rattus norvegicus
RAT|Ensembl=ENSRNOG00000059007|UniProtKB=A0A0G2K5D2	A0A0G2K5D2	Ig-like domain-containing protein;unassigned;PTN002357528;orthologs	IMMUNOGLOBULIN KAPPA VARIABLE 2-29 (PTHR23267:SF487)	immunoglobulin(PC00123)	Rattus norvegicus
RAT|RGD=2778|UniProtKB=P06349	P06349	Histone H1t;H1-6;PTN000157464;orthologs	HISTONE H1T (PTHR11467:SF18)	chromatin/chromatin-binding, or -regulatory protein(PC00077)	Rattus norvegicus
RAT|RGD=621170|UniProtKB=Q07936	Q07936	Annexin A2;Anxa2;PTN000052636;orthologs	ANNEXIN A2-RELATED (PTHR10502:SF18)	calcium-binding protein(PC00060)	Rattus norvegicus
RAT|RGD=62002|UniProtKB=P61983	P61983	14-3-3 protein gamma;Ywhag;PTN000428995;orthologs	14-3-3 PROTEIN GAMMA (PTHR18860:SF22)	scaffold/adaptor protein(PC00226)	Rattus norvegicus
RAT|RGD=621595|UniProtKB=P46462	P46462	Transitional endoplasmic reticulum ATPase;Vcp;PTN000554524;orthologs	TRANSITIONAL ENDOPLASMIC RETICULUM ATPASE (PTHR23077:SF69)	primary active transporter(PC00068)	Rattus norvegicus
RAT|Ensembl=ENSRNOG00000048167|UniProtKB=F1LTY5	F1LTY5	Ig-like domain-containing protein;unassigned;PTN004624381;orthologs	IG KAPPA CHAIN V-V REGION MOPC 21-RELATED (PTHR23267:SF240)	immunoglobulin(PC00123)	Rattus norvegicus
RAT|RGD=631409|UniProtKB=P82995	P82995	Heat shock protein HSP 90-alpha;Hsp90aa1;PTN000163714;orthologs	HEAT SHOCK PROTEIN HSP 90-ALPHA (PTHR11528:SF87)	Hsp90 family chaperone(PC00028)	Rattus norvegicus
RAT|RGD=2100|UniProtKB=P08289	P08289	Alkaline phosphatase, tissue-nonspecific isozyme;Alpl;PTN000174614;orthologs	ALKALINE PHOSPHATASE, TISSUE-NONSPECIFIC ISOZYME (PTHR11596:SF74)	phosphatase(PC00181)	Rattus norvegicus
RAT|Ensembl=ENSRNOG00000029996|UniProtKB=F1M6C2	F1M6C2	Tr-type G domain-containing protein;unassigned;PTN001136284;orthologs	ELONGATION FACTOR 1-ALPHA 1-RELATED (PTHR23115:SF222)	translation factor(PC00223)	Rattus norvegicus
RAT|RGD=2102|UniProtKB=Q64240	Q64240	Protein AMBP;Ambp;PTN000009282;orthologs	PROTEIN AMBP (PTHR46676:SF1)		Rattus norvegicus
RAT|RGD=2683|UniProtKB=P07314	P07314	Glutathione hydrolase 1 proenzyme;Ggt1;PTN001363350;orthologs	GLUTATHIONE HYDROLASE 1 PROENZYME-RELATED (PTHR11686:SF56)	protease(PC00190)	Rattus norvegicus
RAT|RGD=2997|UniProtKB=P42123	P42123	L-lactate dehydrogenase B chain;Ldhb;PTN000166390;orthologs	L-LACTATE DEHYDROGENASE B CHAIN (PTHR43128:SF2)	dehydrogenase(PC00092)	Rattus norvegicus
RAT|RGD=1308976|UniProtKB=F1LRA5	F1LRA5	Proteoglycan 4;Prg4;PTN000531420;orthologs	PROTEOGLYCAN 4 (PTHR22917:SF1)		Rattus norvegicus
RAT|RGD=621497|UniProtKB=Q9JI92	Q9JI92	Syntenin-1;Sdcbp;PTN000269636;orthologs	SYNTENIN-1 (PTHR12345:SF10)	membrane trafficking regulatory protein(PC00151)	Rattus norvegicus
RAT|RGD=620814|UniProtKB=P62804	P62804	Histone H4;H4f16;PTN000050032;orthologs	HISTONE H4 (PTHR10484:SF162)	chromatin/chromatin-binding, or -regulatory protein(PC00077)	Rattus norvegicus
RAT|RGD=2989|UniProtKB=P14562	P14562	Lysosome-associated membrane glycoprotein 1;Lamp1;PTN000161756;orthologs	LYSOSOME-ASSOCIATED MEMBRANE GLYCOPROTEIN 1 (PTHR11506:SF27)	membrane trafficking regulatory protein(PC00151)	Rattus norvegicus
RAT|RGD=620428|UniProtKB=G3V9R2	G3V9R2	Complement factor H;Cfh;PTN000448925;orthologs	COMPLEMENT FACTOR H (PTHR45785:SF7)	complement component(PC00078)	Rattus norvegicus
RAT|Ensembl=ENSRNOG00000048696|UniProtKB=F1M3X3	F1M3X3	Ig-like domain-containing protein;unassigned;PTN001149026;orthologs	IMMUNOGLOBULIN HEAVY VARIABLE 3-74 (PTHR23266:SF219)	immunoglobulin(PC00123)	Rattus norvegicus
RAT|RGD=69408|UniProtKB=P30152	P30152	Neutrophil gelatinase-associated lipocalin;Lcn2;PTN000152929;orthologs	NEUTROPHIL GELATINASE-ASSOCIATED LIPOCALIN (PTHR11430:SF13)	transfer/carrier protein(PC00219)	Rattus norvegicus
RAT|RGD=1304763|UniProtKB=Q3MHS9	Q3MHS9	Chaperonin containing Tcp1, subunit 6A (Zeta 1);Cct6a;PTN000143793;orthologs	T-COMPLEX PROTEIN 1 SUBUNIT ZETA (PTHR11353:SF54)	chaperonin(PC00073)	Rattus norvegicus
RAT|RGD=1559660|UniProtKB=Q5BJQ2	Q5BJQ2	Ubiquitin carboxyl-terminal hydrolase MINDY-1;Mindy1;PTN000427842;orthologs	UBIQUITIN CARBOXYL-TERMINAL HYDROLASE MINDY-1 (PTHR18063:SF7)		Rattus norvegicus
RAT|RGD=1307249|UniProtKB=D3ZY91	D3ZY91	Chloride intracellular channel protein;Clic3;PTN000883703;orthologs	CHLORIDE INTRACELLULAR CHANNEL PROTEIN 3 (PTHR43920:SF3)	ion channel(PC00133)	Rattus norvegicus
RAT|RGD=621092|UniProtKB=P18421	P18421	Proteasome subunit beta type-1;Psmb1;PTN000175334;orthologs	PROTEASOME SUBUNIT BETA TYPE-1 (PTHR32194:SF2)	metalloprotease(PC00153)	Rattus norvegicus
RAT|RGD=1561967|UniProtKB=D3ZF39	D3ZF39	UDP-N-acetylglucosamine pyrophosphorylase 1;Uap1;PTN000237271;orthologs	UDP-N-ACETYLHEXOSAMINE PYROPHOSPHORYLASE (PTHR11952:SF4)		Rattus norvegicus
RAT|Ensembl=ENSRNOG00000043109|UniProtKB=F1M5X4	F1M5X4	Ig-like domain-containing protein;unassigned;PTN001149015;orthologs	IMMUNOGLOBULIN HEAVY VARIABLE 3-73 (PTHR23266:SF333)	immunoglobulin(PC00123)	Rattus norvegicus
RAT|RGD=620889|UniProtKB=Q9JJ09	Q9JJ09	Sodium-dependent phosphate transport protein 2B;Slc34a2;PTN000000584;orthologs	SODIUM-DEPENDENT PHOSPHATE TRANSPORT PROTEIN 2B (PTHR10010:SF23)	secondary carrier transporter(PC00258)	Rattus norvegicus
RAT|RGD=1311217|UniProtKB=P85972	P85972	Vinculin;Vcl;PTN000431817;orthologs	VINCULIN (PTHR46180:SF1)		Rattus norvegicus
RAT|RGD=2755|UniProtKB=P04905	P04905	Glutathione S-transferase Mu 1;Gstm1;PTN000171215;orthologs	GLUTATHIONE S-TRANSFERASE MU 1 (PTHR11571:SF126)	transferase(PC00220)	Rattus norvegicus
RAT|RGD=2004|UniProtKB=P06238	P06238	Alpha-2-macroglobulin;A2m;PTN000151179;orthologs	ALPHA-2-MACROGLOBULIN (PTHR11412:SF165)	protease inhibitor(PC00191)	Rattus norvegicus
RAT|RGD=2311|UniProtKB=P27274	P27274	CD59 glycoprotein;Cd59;PTN000004123;orthologs	CD59 GLYCOPROTEIN (PTHR10036:SF24)		Rattus norvegicus
RAT|RGD=3426|UniProtKB=P28064	P28064	Proteasome subunit beta type-8;Psmb8;PTN000175729;orthologs	PROTEASOME SUBUNIT BETA TYPE-8 (PTHR11599:SF53)	protease(PC00190)	Rattus norvegicus
RAT|RGD=1310804|UniProtKB=A1A5R2	A1A5R2	G protein-coupled receptor, class C, group 5, member A;Gprc5a;PTN000376419;orthologs	RETINOIC ACID-INDUCED PROTEIN 3 (PTHR14511:SF7)	G-protein coupled receptor(PC00021)	Rattus norvegicus
RAT|RGD=1588452|UniProtKB=P85108	P85108	Tubulin beta-2A chain;Tubb2a;PTN000172945;orthologs	TUBULIN BETA-2A CHAIN (PTHR11588:SF100)	tubulin(PC00228)	Rattus norvegicus
RAT|RGD=620907|UniProtKB=Q5XI34	Q5XI34	Protein phosphatase 2 (Formerly 2A), regulatory subunit A (PR 65), alpha isoform, isoform CRA_a;Ppp2r1a;PTN000068684;orthologs	SERINE/THREONINE-PROTEIN PHOSPHATASE 2A 65 KDA REGULATORY SUBUNIT A ALPHA ISOFORM (PTHR10648:SF2)	phosphatase modulator(PC00184)	Rattus norvegicus
RAT|RGD=3122|UniProtKB=B2GV31	B2GV31	Muc1 protein;Muc1;PTN000796992;orthologs	MUCIN-1 (PTHR10006:SF19)	cell adhesion molecule(PC00069)	Rattus norvegicus
RAT|RGD=621562|UniProtKB=P0CG51	P0CG51	Polyubiquitin-B;Ubb;PTN002554142;orthologs	POLYUBIQUITIN-B (PTHR10666:SF437)		Rattus norvegicus
RAT|RGD=3845|UniProtKB=P12346	P12346	Serotransferrin;Tf;PTN000160003;orthologs	SEROTRANSFERRIN (PTHR11485:SF31)	transfer/carrier protein(PC00219)	Rattus norvegicus
RAT|RGD=621260|UniProtKB=O35763	O35763	Moesin;Msn;PTN000589998;orthologs	MOESIN (PTHR23281:SF26)	actin or actin-binding cytoskeletal protein(PC00041)	Rattus norvegicus
RAT|Ensembl=ENSRNOG00000058645|UniProtKB=A0A0G2K1L0	A0A0G2K1L0	Tenascin C;Tnc;PTN002318239;orthologs	TENASCIN (PTHR46708:SF1)	extracellular matrix protein(PC00102)	Rattus norvegicus
RAT|RGD=71005|UniProtKB=O35244	O35244	Peroxiredoxin-6;Prdx6;PTN000073815;orthologs	PEROXIREDOXIN-6 (PTHR43503:SF4)	peroxidase(PC00180)	Rattus norvegicus
RAT|RGD=62000|UniProtKB=P62260	P62260	14-3-3 protein epsilon;Ywhae;PTN000429172;orthologs	14-3-3 PROTEIN EPSILON (PTHR18860:SF151)	scaffold/adaptor protein(PC00226)	Rattus norvegicus
RAT|RGD=620812|UniProtKB=Q9Z1J8	Q9Z1J8	SEC14-like protein 3;Sec14l3;PTN000595428;orthologs	SEC14-LIKE PROTEIN 3 (PTHR23324:SF62)	transfer/carrier protein(PC00219)	Rattus norvegicus
RAT|RGD=61996|UniProtKB=P18292	P18292	Prothrombin;F2;PTN000667853;orthologs	PROTHROMBIN (PTHR24254:SF10)	serine protease(PC00203)	Rattus norvegicus
RAT|Ensembl=ENSRNOG00000046854|UniProtKB=D3ZWC1	D3ZWC1	Ig-like domain-containing protein;unassigned;PTN001149134;orthologs	IMMUNOGLOBULIN KAPPA VARIABLE 1-16-RELATED (PTHR23267:SF355)	immunoglobulin(PC00123)	Rattus norvegicus
RAT|Ensembl=ENSRNOG00000030575|UniProtKB=D3ZMS7	D3ZMS7	Ig-like domain-containing protein;unassigned;PTN001511576;orthologs	IMMUNOGLOBULIN KAPPA VARIABLE 1-9-RELATED (PTHR23267:SF216)	immunoglobulin(PC00123)	Rattus norvegicus
RAT|RGD=1565759|UniProtKB=F1LY09	F1LY09	Actin-related protein 3B;Actr3b;PTN000233823;orthologs	ACTIN-RELATED PROTEIN 3B-RELATED (PTHR11937:SF514)	actin and actin related protein(PC00039)	Rattus norvegicus
RAT|RGD=61940|UniProtKB=Q9QX71	Q9QX71	Napsin;Napsa;PTN000342998;orthologs	NAPSIN-A (PTHR47966:SF51)	aspartic protease(PC00053)	Rattus norvegicus
RAT|RGD=620324|UniProtKB=P31430	P31430	Dipeptidase 1;Dpep1;PTN000047821;orthologs	DIPEPTIDASE 1 (PTHR10443:SF38)	protease(PC00190)	Rattus norvegicus
RAT|RGD=620918|UniProtKB=P23640	P23640	Ras-related protein Rab-27A;Rab27a;PTN000635360;orthologs	RAS-RELATED PROTEIN RAB-27A (PTHR47977:SF20)	small GTPase(PC00208)	Rattus norvegicus
RAT|RGD=628596|UniProtKB=P69897	P69897	Tubulin beta-5 chain;Tubb5;PTN000172777;orthologs	TUBULIN BETA CHAIN (PTHR11588:SF61)	tubulin(PC00228)	Rattus norvegicus
RAT|Ensembl=ENSRNOG00000051739|UniProtKB=A0A0G2K3L5	A0A0G2K3L5	Ig-like domain-containing protein;unassigned;PTN002357481;orthologs	IG KAPPA CHAIN V REGION S211-RELATED (PTHR23267:SF294)	immunoglobulin(PC00123)	Rattus norvegicus
RAT|RGD=2325039|UniProtKB=D3ZLY9	D3ZLY9	Histone H2B;Hist1h2bh;PTN001159655;orthologs	HISTONE H2B TYPE F-S (PTHR23428:SF334)	chromatin/chromatin-binding, or -regulatory protein(PC00077)	Rattus norvegicus
RAT|RGD=1566089|UniProtKB=Q498M9	Q498M9	Similar to glyceraldehyde-3-phosphate dehydrogenase;LOC303448;PTN002247293;orthologs	GLYCERALDEHYDE-3-PHOSPHATE DEHYDROGENASE (PTHR10836:SF111)	dehydrogenase(PC00092)	Rattus norvegicus
RAT|Gene=HVR01_RAT|UniProtKB=P01805	P01805	Ig heavy chain V region IR2;unassigned;PTN002538772;orthologs	IG HEAVY CHAIN V REGION AMPC1-RELATED (PTHR23266:SF114)	immunoglobulin(PC00123)	Rattus norvegicus
RAT|Ensembl=ENSRNOG00000049829|UniProtKB=F1LTN6	F1LTN6	Uncharacterized protein;unassigned;PTN002357195;orthologs	IG KAPPA CHAIN V-V REGION MOPC 21-RELATED (PTHR23267:SF240)	immunoglobulin(PC00123)	Rattus norvegicus
RAT|RGD=1588366|UniProtKB=Q7M0E3	Q7M0E3	Destrin;Dstn;PTN000227283;orthologs	DESTRIN (PTHR11913:SF18)	non-motor actin binding protein(PC00165)	Rattus norvegicus
RAT|Ensembl=ENSRNOG00000023547|UniProtKB=F1M4G6	F1M4G6	Gp_dh_N domain-containing protein;unassigned;PTN000851224;orthologs	GLYCERALDEHYDE-3-PHOSPHATE DEHYDROGENASE (PTHR10836:SF111)	dehydrogenase(PC00092)	Rattus norvegicus
RAT|RGD=1359364|UniProtKB=A0A0G2JSV6	A0A0G2JSV6	Globin c2;Hba-a2;PTN002262492;orthologs	HEMOGLOBIN SUBUNIT ALPHA (PTHR11442:SF48)	globin(PC00107)	Rattus norvegicus
RAT|RGD=621081|UniProtKB=Q9WVJ6	Q9WVJ6	Protein-glutamine gamma-glutamyltransferase 2;Tgm2;PTN000173645;orthologs	PROTEIN-GLUTAMINE GAMMA-GLUTAMYLTRANSFERASE 2 (PTHR11590:SF6)	transferase(PC00220)	Rattus norvegicus
RAT|Ensembl=ENSRNOG00000048704|UniProtKB=E9PTV9	E9PTV9	Glyceraldehyde-3-phosphate dehydrogenase;unassigned;PTN001327834;orthologs	GLYCERALDEHYDE-3-PHOSPHATE DEHYDROGENASE (PTHR10836:SF111)	dehydrogenase(PC00092)	Rattus norvegicus
RAT|RGD=69293|UniProtKB=Q9QX79	Q9QX79	Fetuin-B;Fetub;PTN000352302;orthologs	FETUIN-B (PTHR13814:SF10)	protease inhibitor(PC00191)	Rattus norvegicus
RAT|RGD=621171|UniProtKB=P55260	P55260	Annexin A4;Anxa4;PTN000052548;orthologs	ANNEXIN A4 (PTHR10502:SF28)	calcium-binding protein(PC00060)	Rattus norvegicus
RAT|RGD=1304764|UniProtKB=Q4QQT4	Q4QQT4	Serine/threonine-protein phosphatase 2A 65 kDa regulatory subunit A beta isoform;Ppp2r1b;PTN000068708;orthologs	SERINE/THREONINE-PROTEIN PHOSPHATASE 2A 65 KDA REGULATORY SUBUNIT A BETA ISOFORM (PTHR10648:SF9)	phosphatase modulator(PC00184)	Rattus norvegicus
RAT|RGD=1304811|UniProtKB=Q496Z4	Q496Z4	Transmembrane channel-like protein 4;Tmc4;PTN000592109;orthologs	TRANSMEMBRANE CHANNEL-LIKE PROTEIN 4 (PTHR23302:SF45)	ion channel(PC00133)	Rattus norvegicus
RAT|RGD=620443|UniProtKB=Q63355	Q63355	Unconventional myosin-Ic;Myo1c;PTN000321679;orthologs	UNCONVENTIONAL MYOSIN-IC (PTHR13140:SF255)	actin binding motor protein(PC00040)	Rattus norvegicus
RAT|RGD=1306761|UniProtKB=Q2V057	Q2V057	Hydroxyproline dehydrogenase;Prodh2;PTN000357772;orthologs	HYDROXYPROLINE DEHYDROGENASE (PTHR13914:SF29)	oxidase(PC00175)	Rattus norvegicus
RAT|RGD=1304676|UniProtKB=A2RUW1	A2RUW1	Toll-interacting protein;Tollip;PTN000420055;orthologs	TOLL-INTERACTING PROTEIN (PTHR16461:SF5)		Rattus norvegicus
RAT|Ensembl=ENSRNOG00000050630|UniProtKB=M0R660	M0R660	Glyceraldehyde-3-phosphate dehydrogenase;unassigned;PTN001327869;orthologs	GLYCERALDEHYDE-3-PHOSPHATE DEHYDROGENASE (PTHR10836:SF111)	dehydrogenase(PC00092)	Rattus norvegicus
RAT|RGD=2661|UniProtKB=P04797	P04797	Glyceraldehyde-3-phosphate dehydrogenase;Gapdh;PTN000089608;orthologs	GLYCERALDEHYDE-3-PHOSPHATE DEHYDROGENASE (PTHR10836:SF111)	dehydrogenase(PC00092)	Rattus norvegicus
RAT|Ensembl=ENSRNOG00000057344|UniProtKB=F1M1G3	F1M1G3	Ig-like domain-containing protein;unassigned;PTN002357405;orthologs	IMMUNOGLOBULIN KAPPA VARIABLE 1-39-RELATED (PTHR23267:SF402)	immunoglobulin(PC00123)	Rattus norvegicus
RAT|RGD=621270|UniProtKB=P84079	P84079	ADP-ribosylation factor 1;Arf1;PTN000195950;orthologs	ADP-RIBOSYLATION FACTOR 1 (PTHR11711:SF357)	G-protein(PC00020)	Rattus norvegicus
RAT|Ensembl=ENSRNOG00000026928|UniProtKB=M0R6Y8	M0R6Y8	Phosphoglycerate kinase;RGD1560402;PTN001349268;orthologs	PHOSPHOGLYCERATE KINASE 1 (PTHR11406:SF14)	carbohydrate kinase(PC00065)	Rattus norvegicus
RAT|RGD=1359547|UniProtKB=Q5XI73	Q5XI73	Rho GDP-dissociation inhibitor 1;Arhgdia;PTN000104784;orthologs	RHO GDP-DISSOCIATION INHIBITOR 1 (PTHR10980:SF9)	G-protein modulator(PC00022)	Rattus norvegicus
RAT|RGD=2301|UniProtKB=Q07969	Q07969	Platelet glycoprotein 4;Cd36;PTN001376787;orthologs	PLATELET GLYCOPROTEIN 4 (PTHR11923:SF12)	membrane trafficking regulatory protein(PC00151)	Rattus norvegicus
RAT|Ensembl=ENSRNOG00000048425|UniProtKB=M0RA79	M0RA79	Ig-like domain-containing protein;unassigned;PTN002356832;orthologs	IMMUNOGLOBULIN HEAVY VARIABLE 3-74 (PTHR23266:SF219)	immunoglobulin(PC00123)	Rattus norvegicus
RAT|RGD=2782|UniProtKB=P01946	P01946	Hemoglobin subunit alpha-1/2;Hba1;PTN000154274;orthologs	HEMOGLOBIN SUBUNIT ALPHA (PTHR11442:SF48)	globin(PC00107)	Rattus norvegicus
RAT|RGD=3051|UniProtKB=Q00910	Q00910	Solute carrier organic anion transporter family member 2A1;Slco2a1;PTN000147698;orthologs	SOLUTE CARRIER ORGANIC ANION TRANSPORTER FAMILY MEMBER 2A1 (PTHR11388:SF14)	transporter(PC00227)	Rattus norvegicus
RAT|RGD=68953|UniProtKB=P05369	P05369	Farnesyl pyrophosphate synthase;Fdps;PTN000162974;orthologs	FARNESYL PYROPHOSPHATE SYNTHASE (PTHR11525:SF0)	acyltransferase(PC00042)	Rattus norvegicus
RAT|RGD=619808|UniProtKB=Q99PS8	Q99PS8	Histidine-rich glycoprotein;Hrg;PTN000386189;orthologs	HISTIDINE-RICH GLYCOPROTEIN (PTHR13814:SF3)	protease inhibitor(PC00191)	Rattus norvegicus
RAT|RGD=70993|UniProtKB=Q9Z2S9	Q9Z2S9	Flotillin-2;Flot2;PTN000351705;orthologs	FLOTILLIN-1-RELATED (PTHR13806:SF46)		Rattus norvegicus
RAT|RGD=621700|UniProtKB=P22355	P22355	Pulmonary surfactant-associated protein B;Sftpb;PTN000159352;orthologs	PULMONARY SURFACTANT-ASSOCIATED PROTEIN B (PTHR11480:SF33)	scaffold/adaptor protein(PC00226)	Rattus norvegicus
RAT|RGD=3667|UniProtKB=P35248	P35248	Pulmonary surfactant-associated protein D;Sftpd;PTN001523876;orthologs	PULMONARY SURFACTANT-ASSOCIATED PROTEIN D (PTHR24024:SF15)	surfactant(PC00212)	Rattus norvegicus
RAT|RGD=1307982|UniProtKB=A0JPJ7	A0JPJ7	Obg-like ATPase 1;Ola1;PTN000592337;orthologs	OBG-LIKE ATPASE 1 (PTHR23305:SF11)	G-protein(PC00020)	Rattus norvegicus
RAT|RGD=1584674|UniProtKB=D4A1M4	D4A1M4	Fc fragment of IgA and IgM receptor;Fcamr;PTN000220932;orthologs	HIGH AFFINITY IMMUNOGLOBULIN ALPHA AND IMMUNOGLOBULIN MU FC RECEPTOR (PTHR11860:SF49)	immunoglobulin receptor superfamily(PC00124)	Rattus norvegicus
RAT|RGD=621825|UniProtKB=P62963	P62963	Profilin-1;Pfn1;PTN000358517;orthologs	PROFILIN-1 (PTHR13936:SF14)	non-motor actin binding protein(PC00165)	Rattus norvegicus
RAT|Ensembl=ENSRNOG00000030963|UniProtKB=M0R590	M0R590	Glyceraldehyde-3-phosphate dehydrogenase;LOC108351137;PTN001327875;orthologs	GLYCERALDEHYDE-3-PHOSPHATE DEHYDROGENASE (PTHR10836:SF111)	dehydrogenase(PC00092)	Rattus norvegicus
RAT|RGD=2232|UniProtKB=P01026	P01026	Complement C3;C3;PTN001349515;orthologs	COMPLEMENT C3 (PTHR11412:SF81)	protease inhibitor(PC00191)	Rattus norvegicus
RAT|RGD=1585568|UniProtKB=M0R7B4	M0R7B4	H1.3 linker histone, cluster member;Hist1h1d;PTN001351983;orthologs	HISTONE H1.3 (PTHR11467:SF137)	chromatin/chromatin-binding, or -regulatory protein(PC00077)	Rattus norvegicus
RAT|Ensembl=ENSRNOG00000028958|UniProtKB=A0A0G2K8S2	A0A0G2K8S2	Gp_dh_N domain-containing protein;unassigned;PTN002247285;orthologs	GLYCERALDEHYDE-3-PHOSPHATE DEHYDROGENASE (PTHR10836:SF111)	dehydrogenase(PC00092)	Rattus norvegicus
RAT|RGD=68357|UniProtKB=Q9QZA2	Q9QZA2	Programmed cell death 6-interacting protein;Pdcd6ip;PTN000547102;orthologs	PROGRAMMED CELL DEATH 6-INTERACTING PROTEIN (PTHR23030:SF39)	membrane traffic protein(PC00150)	Rattus norvegicus
RAT|RGD=71015|UniProtKB=P18484	P18484	AP-2 complex subunit alpha-2;Ap2a2;PTN000512934;orthologs	AP-2 COMPLEX SUBUNIT ALPHA-2 (PTHR22780:SF30)	membrane traffic protein(PC00150)	Rattus norvegicus
RAT|RGD=2783|UniProtKB=P02091	P02091	Hemoglobin subunit beta-1;Hbb;PTN000154365;orthologs	HEMOGLOBIN SUBUNIT BETA (PTHR11442:SF42)	globin(PC00107)	Rattus norvegicus
RAT|RGD=7719175|UniProtKB=D4A7W8	D4A7W8	Microfibril-associated glycoprotein 4-like;LOC102553715;PTN002318146;orthologs	MICROFIBRIL-ASSOCIATED GLYCOPROTEIN 4 (PTHR19143:SF225)	intercellular signal molecule(PC00207)	Rattus norvegicus
RAT|RGD=2515|UniProtKB=P14740	P14740	Dipeptidyl peptidase 4;Dpp4;PTN000198474;orthologs	DIPEPTIDYL PEPTIDASE 4 (PTHR11731:SF128)	serine protease(PC00203)	Rattus norvegicus
RAT|RGD=708511|UniProtKB=P97675	P97675	Ectonucleotide pyrophosphatase/phosphodiesterase family member 3;Enpp3;PTN000016080;orthologs	ECTONUCLEOTIDE PYROPHOSPHATASE/PHOSPHODIESTERASE FAMILY MEMBER 3 (PTHR10151:SF107)	hydrolase(PC00121)	Rattus norvegicus
RAT|RGD=2603|UniProtKB=P06399	P06399	Fibrinogen alpha chain;Fga;PTN000441584;orthologs	FIBRINOGEN ALPHA CHAIN (PTHR47221:SF3)		Rattus norvegicus
RAT|RGD=1309961|UniProtKB=B0BNL6	B0BNL6	Arrestin domain-containing protein 1;Arrdc1;PTN000127240;orthologs	ARRESTIN DOMAIN-CONTAINING PROTEIN 1 (PTHR11188:SF163)	ubiquitin-protein ligase(PC00234)	Rattus norvegicus
RAT|RGD=71043|UniProtKB=Q8CFN2	Q8CFN2	Cell division control protein 42 homolog;Cdc42;PTN000633087;orthologs	CELL DIVISION CONTROL PROTEIN 42 HOMOLOG (PTHR24072:SF136)	small GTPase(PC00208)	Rattus norvegicus
RAT|RGD=621005|UniProtKB=Q08849	Q08849	Syntaxin-3;Stx3;PTN000461592;orthologs	SYNTAXIN-3 (PTHR19957:SF34)	SNARE protein(PC00034)	Rattus norvegicus
RAT|Ensembl=ENSRNOG00000042319|UniProtKB=F1LZ11	F1LZ11	Ig-like domain-containing protein;unassigned;PTN001149032;orthologs	IMMUNOGLOBULIN HEAVY VARIABLE 3-73 (PTHR23266:SF333)	immunoglobulin(PC00123)	Rattus norvegicus
RAT|RGD=628789|UniProtKB=Q64625	Q64625	Glutathione peroxidase 6;Gpx6;PTN001358664;orthologs	GLUTATHIONE PEROXIDASE 6 (PTHR11592:SF15)	peroxidase(PC00180)	Rattus norvegicus
RAT|RGD=620114|UniProtKB=Q99P74	Q99P74	Ras-related protein Rab-27B;Rab27b;PTN000635334;orthologs	RAS-RELATED PROTEIN RAB-27B (PTHR47977:SF33)	small GTPase(PC00208)	Rattus norvegicus
RAT|RGD=619878|UniProtKB=P16617	P16617	Phosphoglycerate kinase 1;Pgk1;PTN000150537;orthologs	PHOSPHOGLYCERATE KINASE 1 (PTHR11406:SF14)	carbohydrate kinase(PC00065)	Rattus norvegicus
RAT|RGD=70997|UniProtKB=P55053	P55053	Fatty acid-binding protein 5;Fabp5;PTN001379190;orthologs	FATTY ACID-BINDING PROTEIN 5 (PTHR11955:SF58)	transfer/carrier protein(PC00219)	Rattus norvegicus
RAT|Ensembl=ENSRNOG00000047459|UniProtKB=P15865	P15865	Histone H1.4;H1-4;PTN001352002;orthologs	HISTONE H1.4 (PTHR11467:SF20)	chromatin/chromatin-binding, or -regulatory protein(PC00077)	Rattus norvegicus
RAT|RGD=1592081|UniProtKB=A0A0G2K1A2	A0A0G2K1A2	Myeloperoxidase;Mpo;PTN002263235;orthologs	MYELOPEROXIDASE (PTHR11475:SF108)	peroxidase(PC00180)	Rattus norvegicus
RAT|RGD=1593016|UniProtKB=G3V9C7	G3V9C7	Histone H2B;Hist1h2bk;PTN000603935;orthologs	HISTONE H2B TYPE 1-K (PTHR23428:SF357)	chromatin/chromatin-binding, or -regulatory protein(PC00077)	Rattus norvegicus
RAT|RGD=1305170|UniProtKB=F1LQT4	F1LQT4	Carboxypeptidase N subunit 2;Cpn2;PTN000688643;orthologs	CARBOXYPEPTIDASE N SUBUNIT 2 (PTHR24373:SF271)	transmembrane signal receptor(PC00197)	Rattus norvegicus
RAT|Ensembl=ENSRNOG00000038370|UniProtKB=Q7TP75	Q7TP75	Alpha-2-HS-glycoprotein;unassigned;PTN007624765;orthologs	ALPHA-2-HS-GLYCOPROTEIN (PTHR13814:SF6)	protease inhibitor(PC00191)	Rattus norvegicus
RAT|RGD=1359694|UniProtKB=P62836	P62836	Ras-related protein Rap-1A;Rap1a;PTN000631747;orthologs	RAS-RELATED PROTEIN RAP-1A (PTHR24070:SF395)	small GTPase(PC00208)	Rattus norvegicus
RAT|RGD=1309427|UniProtKB=Q3KRE8	Q3KRE8	Tubulin beta-2B chain;Tubb2b;PTN000172959;orthologs	TUBULIN BETA-2B CHAIN (PTHR11588:SF330)	tubulin(PC00228)	Rattus norvegicus
RAT|RGD=2322143|UniProtKB=M0R757	M0R757	Elongation factor 1-alpha;LOC100360413;PTN001136279;orthologs	ELONGATION FACTOR 1-ALPHA 1-RELATED (PTHR23115:SF222)	translation factor(PC00223)	Rattus norvegicus
RAT|Ensembl=ENSRNOG00000015078|UniProtKB=P26376	P26376	Interferon-induced transmembrane protein 3;ifitm3;PTN000360728;orthologs	INTERFERON-INDUCED TRANSMEMBRANE PROTEIN 3 (PTHR13999:SF4)	defense/immunity protein(PC00090)	Rattus norvegicus
RAT|Ensembl=ENSRNOG00000033376|UniProtKB=F1LWD0	F1LWD0	Ig-like domain-containing protein;unassigned;PTN001149007;orthologs	IG HEAVY CHAIN V REGION MOPC 47A-RELATED (PTHR23266:SF152)	immunoglobulin(PC00123)	Rattus norvegicus
RAT|RGD=2018|UniProtKB=P16638	P16638	ATP-citrate synthase;Acly;PTN000563513;orthologs	ATP-CITRATE SYNTHASE (PTHR23118:SF42)	transferase(PC00220)	Rattus norvegicus
RAT|RGD=2387|UniProtKB=P13635	P13635	Ceruloplasmin;Cp;PTN000014606;orthologs	CERULOPLASMIN (PTHR11709:SF226)	oxidase(PC00175)	Rattus norvegicus
RAT|RGD=61844|UniProtKB=P18422	P18422	Proteasome subunit alpha type-3;Psma3;PTN000174727;orthologs	PROTEASOME SUBUNIT ALPHA TYPE-3 (PTHR11599:SF10)	protease(PC00190)	Rattus norvegicus
RAT|RGD=631371|UniProtKB=Q8R2H5	Q8R2H5	Phosphatidylinositol-glycan-specific phospholipase D;Gpld1;PTN000576523;orthologs	PHOSPHATIDYLINOSITOL-GLYCAN-SPECIFIC PHOSPHOLIPASE D (PTHR23221:SF7)	phospholipase(PC00186)	Rattus norvegicus
RAT|RGD=621725|UniProtKB=P63018	P63018	Heat shock cognate 71 kDa protein;Hspa8;PTN000453077;orthologs	HEAT SHOCK COGNATE 71 KDA PROTEIN (PTHR19375:SF379)	Hsp70 family chaperone(PC00027)	Rattus norvegicus
RAT|Ensembl=ENSRNOG00000058824|UniProtKB=F1LXY6	F1LXY6	Ig-like domain-containing protein;unassigned;PTN002538760;orthologs	IG HEAVY CHAIN V REGION MOPC 47A-RELATED (PTHR23266:SF152)	immunoglobulin(PC00123)	Rattus norvegicus
RAT|RGD=1359626|UniProtKB=P20760	P20760	Ig gamma-2A chain C region;Igg-2a;PTN000587051;orthologs	IMMUNOGLOBULIN HEAVY CONSTANT GAMMA 1-RELATED (PTHR23411:SF39)	immunoglobulin receptor superfamily(PC00124)	Rattus norvegicus
RAT|RGD=620265|UniProtKB=P50115	P50115	Protein S100-A8;S100a8;PTN000181689;orthologs	PROTEIN S100-A8 (PTHR11639:SF5)	calmodulin-related(PC00061)	Rattus norvegicus
RAT|RGD=621244|UniProtKB=Q63429	Q63429	Polyubiquitin-C;Ubc;PTN000071651;orthologs	40S RIBOSOMAL PROTEIN S27A-RELATED (PTHR10666:SF424)		Rattus norvegicus
RAT|RGD=2991|UniProtKB=P15684	P15684	Aminopeptidase N;Anpep;PTN000164436;orthologs	AMINOPEPTIDASE N (PTHR11533:SF172)	metalloprotease(PC00153)	Rattus norvegicus
RAT|Ensembl=ENSRNOG00000049024|UniProtKB=M0RD98	M0RD98	Ig-like domain-containing protein;unassigned;PTN001511650;orthologs	IMMUNOGLOBULIN KAPPA VARIABLE 2-30-RELATED (PTHR23267:SF475)	immunoglobulin(PC00123)	Rattus norvegicus
RAT|RGD=1306701|UniProtKB=A0JPN2	A0JPN2	Zinc transporter ZIP4;Slc39a4;PTN000257312;orthologs	ZINC TRANSPORTER ZIP4 (PTHR12191:SF21)	secondary carrier transporter(PC00258)	Rattus norvegicus
RAT|RGD=620243|UniProtKB=P04897	P04897	Guanine nucleotide-binding protein G(i) subunit alpha-2;Gnai2;PTN000026608;orthologs	GUANINE NUCLEOTIDE-BINDING PROTEIN G(I) SUBUNIT ALPHA-2 (PTHR10218:SF73)	heterotrimeric G-protein(PC00117)	Rattus norvegicus
RAT|RGD=1309074|UniProtKB=D3ZPI8	D3ZPI8	Complement C8 gamma chain;C8g;PTN000009052;orthologs	COMPLEMENT COMPONENT C8 GAMMA CHAIN (PTHR47304:SF1)	complement component(PC00078)	Rattus norvegicus
RAT|Ensembl=ENSRNOG00000046592|UniProtKB=M0RDZ5	M0RDZ5	Ig-like domain-containing protein;unassigned;PTN001511658;orthologs	IG KAPPA CHAIN V-II REGION 26-10 (PTHR23267:SF278)	immunoglobulin(PC00123)	Rattus norvegicus
RAT|RGD=1310096|UniProtKB=B2RZ72	B2RZ72	Actin-related protein 2/3 complex subunit 4;Arpc4;PTN000505015;orthologs	ACTIN-RELATED PROTEIN 2/3 COMPLEX SUBUNIT 4 (PTHR22629:SF0)	actin or actin-binding cytoskeletal protein(PC00041)	Rattus norvegicus
RAT|RGD=621182|UniProtKB=P12001	P12001	60S ribosomal protein L18;Rpl18;PTN000101238;orthologs	60S RIBOSOMAL PROTEIN L18 (PTHR10934:SF2)	ribosomal protein(PC00202)	Rattus norvegicus
RAT|Ensembl=ENSRNOG00000048248|UniProtKB=M0R930	M0R930	Syntaxin-7-like;LOC100910446;PTN001461187;orthologs	SYNTAXIN-7 (PTHR19957:SF90)	SNARE protein(PC00034)	Rattus norvegicus
RAT|Ensembl=ENSRNOG00000054428|UniProtKB=A0A0G2K9Z5	A0A0G2K9Z5	Ig-like domain-containing protein;unassigned;PTN002357226;orthologs	IG-LIKE DOMAIN-CONTAINING PROTEIN (PTHR23267:SF427)	immunoglobulin(PC00123)	Rattus norvegicus
RAT|RGD=61874|UniProtKB=P40307	P40307	Proteasome subunit beta type-2;Psmb2;PTN000175402;orthologs	PROTEASOME SUBUNIT BETA TYPE-2 (PTHR11599:SF6)	protease(PC00190)	Rattus norvegicus
RAT|RGD=1307758|UniProtKB=P36972	P36972	Adenine phosphoribosyltransferase;Aprt;PTN000794357;orthologs	ADENINE PHOSPHORIBOSYLTRANSFERASE (PTHR32315:SF3)	transferase(PC00220)	Rattus norvegicus
RAT|RGD=1310625|UniProtKB=P26644	P26644	Beta-2-glycoprotein 1;Apoh;PTN000449545;orthologs	BETA-2-GLYCOPROTEIN 1 (PTHR19325:SF549)	complement component(PC00078)	Rattus norvegicus
RAT|RGD=1307535|UniProtKB=G3V928	G3V928	Prolow-density lipoprotein receptor-related protein 1;Lrp1;PTN000621021;orthologs	PROLOW-DENSITY LIPOPROTEIN RECEPTOR-RELATED PROTEIN 1 (PTHR24270:SF23)	apolipoprotein(PC00052)	Rattus norvegicus
RAT|RGD=1560331|UniProtKB=Q4V8K1	Q4V8K1	Metalloreductase STEAP4;Steap4;PTN000369776;orthologs	METALLOREDUCTASE STEAP4 (PTHR14239:SF5)	reductase(PC00198)	Rattus norvegicus
RAT|RGD=70907|UniProtKB=Q9Z1P2	Q9Z1P2	Alpha-actinin-1;Actn1;PTN000747528;orthologs	ALPHA-ACTININ-1 (PTHR11915:SF434)	actin or actin-binding cytoskeletal protein(PC00041)	Rattus norvegicus
RAT|RGD=1307126|UniProtKB=D3ZWM5	D3ZWM5	Histone H2B;Hist1h2bd;PTN000604032;orthologs	HISTONE H2B TYPE 1-D (PTHR23428:SF250)	chromatin/chromatin-binding, or -regulatory protein(PC00077)	Rattus norvegicus
RAT|RGD=628883|UniProtKB=Q8R3Z7	Q8R3Z7	EH-domain-containing 4;Ehd4;PTN000131025;orthologs	EH DOMAIN-CONTAINING PROTEIN 4 (PTHR11216:SF57)	membrane traffic protein(PC00150)	Rattus norvegicus
RAT|RGD=620571|UniProtKB=Q8VIF7	Q8VIF7	Methanethiol oxidase;Selenbp1;PTN000591760;orthologs	METHANETHIOL OXIDASE (PTHR23300:SF0)	defense/immunity protein(PC00090)	Rattus norvegicus
RAT|RGD=620221|UniProtKB=O70377	O70377	Synaptosomal-associated protein 23;Snap23;PTN001455286;orthologs	SYNAPTOSOMAL-ASSOCIATED PROTEIN 23 (PTHR19305:SF4)	SNARE protein(PC00034)	Rattus norvegicus
RAT|RGD=68407|UniProtKB=P98158	P98158	Low-density lipoprotein receptor-related protein 2;Lrp2;PTN001315550;orthologs	LOW-DENSITY LIPOPROTEIN RECEPTOR-RELATED PROTEIN 2 (PTHR22722:SF11)		Rattus norvegicus
RAT|RGD=1309911|UniProtKB=Q5XI77	Q5XI77	Annexin;Anxa11;PTN000052756;orthologs	ANNEXIN A11 (PTHR10502:SF29)	calcium-binding protein(PC00060)	Rattus norvegicus
RAT|RGD=61813|UniProtKB=P02793	P02793	Ferritin light chain 1;Ftl1;PTN000893087;orthologs	FERRITIN LIGHT CHAIN (PTHR11431:SF47)	storage protein(PC00210)	Rattus norvegicus
RAT|RGD=1306203|UniProtKB=Q4G075	Q4G075	Leukocyte elastase inhibitor A;Serpinb1a;PTN000156971;orthologs	LEUKOCYTE ELASTASE INHIBITOR (PTHR11461:SF180)	protease inhibitor(PC00191)	Rattus norvegicus
RAT|RGD=2132|UniProtKB=P02651	P02651	Apolipoprotein A-IV;Apoa4;PTN001451575;orthologs	APOLIPOPROTEIN A-IV (PTHR18976:SF1)	apolipoprotein(PC00052)	Rattus norvegicus
RAT|RGD=2231|UniProtKB=Q6MG73	Q6MG73	C3/C5 convertase;C2;PTN000449666;orthologs	COMPLEMENT C2 (PTHR46393:SF2)		Rattus norvegicus
RAT|RGD=621228|UniProtKB=P50123	P50123	Glutamyl aminopeptidase;Enpep;PTN001355358;orthologs	GLUTAMYL AMINOPEPTIDASE (PTHR11533:SF242)	metalloprotease(PC00153)	Rattus norvegicus
RAT|Ensembl=ENSRNOG00000053155|UniProtKB=M0RBX6	M0RBX6	Histone H3;unassigned;PTN002261872;orthologs	HISTONE H3.1T (PTHR11426:SF257)	chromatin/chromatin-binding, or -regulatory protein(PC00077)	Rattus norvegicus
RAT|RGD=620665|UniProtKB=P12785	P12785	Fatty acid synthase;Fasn;PTN001365795;orthologs	FATTY ACID SYNTHASE (PTHR43775:SF7)		Rattus norvegicus
RAT|Ensembl=ENSRNOG00000003666|UniProtKB=G3V6G1	G3V6G1	Immunoglobulin joining chain;Jchain;PTN000794804;orthologs	IMMUNOGLOBULIN J CHAIN (PTHR10070:SF2)	immunoglobulin(PC00123)	Rattus norvegicus
RAT|Ensembl=ENSRNOG00000059929|UniProtKB=A0A0G2K828	A0A0G2K828	Ig-like domain-containing protein;unassigned;PTN002356838;orthologs	IG HEAVY CHAIN V REGION H8-RELATED (PTHR23266:SF246)	immunoglobulin(PC00123)	Rattus norvegicus
RAT|RGD=69224|UniProtKB=P23764	P23764	Glutathione peroxidase 3;Gpx3;PTN001358677;orthologs	GLUTATHIONE PEROXIDASE 3 (PTHR11592:SF32)	peroxidase(PC00180)	Rattus norvegicus
RAT|RGD=619936|UniProtKB=Q63279	Q63279	Keratin, type I cytoskeletal 19;Krt19;PTN000580322;orthologs	KERATIN, TYPE I CYTOSKELETAL 19 (PTHR23239:SF14)	intermediate filament(PC00129)	Rattus norvegicus
RAT|RGD=1564146|UniProtKB=D3Z9E5	D3Z9E5	Electrogenic sodium monocarboxylate cotransporter;Slc5a8;PTN000213486;orthologs	SODIUM-COUPLED MONOCARBOXYLATE TRANSPORTER 1 (PTHR42985:SF10)	secondary carrier transporter(PC00258)	Rattus norvegicus
RAT|RGD=1311443|UniProtKB=D3Z8L7	D3Z8L7	Ras-related protein R-Ras;Rras;PTN000632109;orthologs	RAS-RELATED PROTEIN R-RAS (PTHR24070:SF245)	small GTPase(PC00208)	Rattus norvegicus
RAT|RGD=1306695|UniProtKB=E9PSP1	E9PSP1	Phospholipid transfer protein;Pltp;PTN000053166;orthologs	PHOSPHOLIPID TRANSFER PROTEIN (PTHR10504:SF16)	defense/immunity protein(PC00090)	Rattus norvegicus
RAT|RGD=621095|UniProtKB=P84245	P84245	Histone H3.3;H3-3b;PTN000152148;orthologs	HISTONE H3.3-RELATED (PTHR11426:SF228)	chromatin/chromatin-binding, or -regulatory protein(PC00077)	Rattus norvegicus
RAT|Ensembl=ENSRNOG00000034093|UniProtKB=M0RCB1	M0RCB1	Uncharacterized protein;unassigned;PTN001457182;orthologs	HEAT SHOCK COGNATE 71 KDA PROTEIN (PTHR19375:SF379)	Hsp70 family chaperone(PC00027)	Rattus norvegicus
RAT|RGD=1560965|UniProtKB=D4ACV3	D4ACV3	Histone H2A;Hist2h2ac;PTN000605138;orthologs	HISTONE H2A TYPE 2-A (PTHR23430:SF42)	chromatin/chromatin-binding, or -regulatory protein(PC00077)	Rattus norvegicus
RAT|RGD=1305620|UniProtKB=Q64119	Q64119	Myosin light polypeptide 6;Myl6;PTN001495742;orthologs	MYOSIN LIGHT POLYPEPTIDE 6 (PTHR23048:SF40)	actin or actin-binding cytoskeletal protein(PC00041)	Rattus norvegicus
RAT|RGD=1311209|UniProtKB=D3Z9E1	D3Z9E1	Elastin microfibril interfacer 1;Emilin1;PTN000396159;orthologs	EMILIN-1 (PTHR15427:SF1)	scaffold/adaptor protein(PC00226)	Rattus norvegicus
RAT|RGD=68369|UniProtKB=O35509	O35509	Ras-related protein Rab-11B;Rab11b;PTN000634000;orthologs	RAS-RELATED PROTEIN RAB-11B (PTHR47979:SF41)	small GTPase(PC00208)	Rattus norvegicus
RAT|RGD=1306692|UniProtKB=F7FHF3	F7FHF3	Serpin family F member 2;Serpinf2;PTN002262833;orthologs	ALPHA-2-ANTIPLASMIN (PTHR11461:SF20)	protease inhibitor(PC00191)	Rattus norvegicus
RAT|RGD=621173|UniProtKB=Q6IRJ7	Q6IRJ7	Annexin;Anxa7;PTN000052838;orthologs	ANNEXIN A7 (PTHR10502:SF102)	calcium-binding protein(PC00060)	Rattus norvegicus
RAT|RGD=2587|UniProtKB=P42533	P42533	Tissue factor;F3;PTN000466325;orthologs	TISSUE FACTOR (PTHR20859:SF22)	transmembrane signal receptor(PC00197)	Rattus norvegicus
RAT|Ensembl=ENSRNOG00000050000|UniProtKB=P20767	P20767	Ig lambda-2 chain C region;unassigned;PTN002356695;orthologs	IG LAMBDA-2 CHAIN C REGION-RELATED (PTHR23266:SF237)	immunoglobulin(PC00123)	Rattus norvegicus
RAT|RGD=61306|UniProtKB=P42930	P42930	Heat shock protein beta-1;Hspb1;PTN000163179;orthologs	HEAT SHOCK PROTEIN BETA-1 (PTHR45640:SF7)	chaperone(PC00072)	Rattus norvegicus
RAT|RGD=2364|UniProtKB=P11442	P11442	Clathrin heavy chain 1;Cltc;PTN000033500;orthologs	CLATHRIN HEAVY CHAIN 1 (PTHR10292:SF7)	vesicle coat protein(PC00235)	Rattus norvegicus
RAT|Ensembl=ENSRNOG00000061576|UniProtKB=M0RBK4	M0RBK4	Ig-like domain-containing protein;unassigned;PTN002357389;orthologs	IG KAPPA CHAIN V-III REGION 50S10.1-RELATED (PTHR23267:SF343)	immunoglobulin(PC00123)	Rattus norvegicus
RAT|RGD=3896|UniProtKB=P48500	P48500	Triosephosphate isomerase;Tpi1;PTN000474586;orthologs	TRIOSEPHOSPHATE ISOMERASE (PTHR21139:SF2)	isomerase(PC00135)	Rattus norvegicus
RAT|RGD=2307|UniProtKB=P26051	P26051	CD44 antigen;Cd44;PTN000027510;orthologs	CD44 ANTIGEN (PTHR10225:SF6)	transmembrane signal receptor(PC00197)	Rattus norvegicus
RAT|RGD=619893|UniProtKB=Q01177	Q01177	Plasminogen;Plg;PTN000666945;orthologs	PLASMINOGEN (PTHR24261:SF13)	serine protease(PC00203)	Rattus norvegicus
RAT|RGD=1308288|UniProtKB=A0A0G2K014	A0A0G2K014	Lymphocyte cytosolic protein 1;Lcp1;PTN002324259;orthologs	PLASTIN-2 (PTHR19961:SF35)	non-motor actin binding protein(PC00165)	Rattus norvegicus
RAT|RGD=69285|UniProtKB=P45592	P45592	Cofilin-1;Cfl1;PTN000227313;orthologs	COFILIN-1 (PTHR11913:SF17)	non-motor actin binding protein(PC00165)	Rattus norvegicus
RAT|RGD=1303089|UniProtKB=Q68FP1	Q68FP1	Gelsolin;Gsn;PTN000240183;orthologs	GELSOLIN (PTHR11977:SF29)	non-motor actin binding protein(PC00165)	Rattus norvegicus
RAT|RGD=61842|UniProtKB=P17220	P17220	Proteasome subunit alpha type-2;Psma2;PTN001358974;orthologs	PROTEASOME SUBUNIT ALPHA TYPE-2 (PTHR11599:SF16)	protease(PC00190)	Rattus norvegicus
RAT|RGD=1307174|UniProtKB=A0A0G2K1Q8	A0A0G2K1Q8	Phospholipid-transporting ATPase ABCA3;Abca3;PTN002318425;orthologs	PHOSPHOLIPID-TRANSPORTING ATPASE ABCA3 (PTHR19229:SF98)	ATP-binding cassette (ABC) transporter(PC00003)	Rattus norvegicus
RAT|Ensembl=ENSRNOG00000054978|UniProtKB=A0A0G2K654	A0A0G2K654	H1.2 linker histone, cluster member;Hist1h1c;PTN002262945;orthologs	HISTONE H1.2 (PTHR11467:SF163)	chromatin/chromatin-binding, or -regulatory protein(PC00077)	Rattus norvegicus
RAT|RGD=61979|UniProtKB=P05197	P05197	Elongation factor 2;Eef2;PTN000562771;orthologs	ELONGATION FACTOR 2 (PTHR42908:SF35)	translation elongation factor(PC00222)	Rattus norvegicus
RAT|RGD=2718|UniProtKB=P54311	P54311	Guanine nucleotide-binding protein G(I)/G(S)/G(T) subunit beta-1;Gnb1;PTN000457629;orthologs	GUANINE NUCLEOTIDE-BINDING PROTEIN G(I)/G(S)/G(T) SUBUNIT BETA-1 (PTHR19850:SF29)	heterotrimeric G-protein(PC00117)	Rattus norvegicus
RAT|RGD=620479|UniProtKB=P97536	P97536	Cullin-associated NEDD8-dissociated protein 1;Cand1;PTN000294480;orthologs	CULLIN-ASSOCIATED NEDD8-DISSOCIATED PROTEIN 1 (PTHR12696:SF1)	ubiquitin-protein ligase(PC00234)	Rattus norvegicus
RAT|RGD=619762|UniProtKB=P62494	P62494	Ras-related protein Rab-11A;Rab11a;PTN000634062;orthologs	RAS-RELATED PROTEIN RAB-11A (PTHR47979:SF110)	small GTPase(PC00208)	Rattus norvegicus
RAT|RGD=2571|UniProtKB=P10959	P10959	Carboxylesterase 1C;Ces1c;PTN001356697;orthologs	CARBOXYLESTERASE 1C-RELATED (PTHR11559:SF192)	esterase(PC00097)	Rattus norvegicus
RAT|RGD=621161|UniProtKB=P31977	P31977	Ezrin;Ezr;PTN000590032;orthologs	EZRIN (PTHR23281:SF13)	actin or actin-binding cytoskeletal protein(PC00041)	Rattus norvegicus
RAT|RGD=727922|UniProtKB=A0A0G2K8W9	A0A0G2K8W9	Spectrin beta chain;Sptbn1;PTN002276676;orthologs	SPECTRIN BETA CHAIN, NON-ERYTHROCYTIC 1 (PTHR11915:SF226)	actin or actin-binding cytoskeletal protein(PC00041)	Rattus norvegicus
RAT|RGD=2553|UniProtKB=P04764	P04764	Alpha-enolase;Eno1;PTN000224508;orthologs	ALPHA-ENOLASE (PTHR11902:SF12)	lyase(PC00144)	Rattus norvegicus
RAT|RGD=735101|UniProtKB=Q6P9T8	Q6P9T8	Tubulin beta-4B chain;Tubb4b;PTN000172859;orthologs	TUBULIN BETA-4B CHAIN (PTHR11588:SF247)	tubulin(PC00228)	Rattus norvegicus
RAT|RGD=61802|UniProtKB=P50399	P50399	Rab GDP dissociation inhibitor beta;Gdi2;PTN000209465;orthologs	RAB GDP DISSOCIATION INHIBITOR BETA (PTHR11787:SF1)	G-protein modulator(PC00022)	Rattus norvegicus
RAT|RGD=2170|UniProtKB=P07340	P07340	Sodium/potassium-transporting ATPase subunit beta-1;Atp1b1;PTN000162629;orthologs	SODIUM/POTASSIUM-TRANSPORTING ATPASE SUBUNIT BETA-1 (PTHR11523:SF10)	primary active transporter(PC00068)	Rattus norvegicus
RAT|RGD=3848|UniProtKB=P06882	P06882	Thyroglobulin;Tg;PTN000168582;orthologs	THYROGLOBULIN (PTHR14093:SF19)	scaffold/adaptor protein(PC00226)	Rattus norvegicus
RAT|RGD=1590051|UniProtKB=M0R983	M0R983	RCG34484, isoform CRA_a;LOC688320;PTN001548956;orthologs	CARBONYL REDUCTASE [NADPH] 2 (PTHR44252:SF1)	reductase(PC00198)	Rattus norvegicus
RAT|RGD=2667|UniProtKB=P04276	P04276	Vitamin D-binding protein;Gc;PTN000147415;orthologs	VITAMIN D-BINDING PROTEIN (PTHR11385:SF11)	transfer/carrier protein(PC00219)	Rattus norvegicus
RAT|RGD=1311659|UniProtKB=F1M6I7	F1M6I7	Proteasome subunit alpha type;Psma8;PTN000175045;orthologs	PROTEASOME SUBUNIT ALPHA-TYPE 8 (PTHR11599:SF144)	protease(PC00190)	Rattus norvegicus
RAT|Gene=Map1|UniProtKB=P01048	P01048	T-kininogen 1;Map1;PTN001418593;orthologs	KININOGEN-1 (PTHR13814:SF12)	protease inhibitor(PC00191)	Rattus norvegicus
RAT|RGD=1593785|UniProtKB=D4A7P2	D4A7P2	Leucine-rich repeat transmembrane neuronal protein 2;Lrrtm2;PTN000688113;orthologs	LEUCINE-RICH REPEAT TRANSMEMBRANE NEURONAL PROTEIN 2 (PTHR45712:SF19)		Rattus norvegicus
RAT|Ensembl=ENSRNOG00000050552|UniProtKB=M0R4V3	M0R4V3	Synaptosomal-associated protein;unassigned;PTN002712507;orthologs	SYNAPTOSOMAL-ASSOCIATED PROTEIN 23 (PTHR19305:SF4)	SNARE protein(PC00034)	Rattus norvegicus
RAT|RGD=1305011|UniProtKB=G3V8B3	G3V8B3	Histone H2B;Hist1h2bq;PTN000724896;orthologs	HISTONE H2B TYPE 1-H (PTHR23428:SF160)	chromatin/chromatin-binding, or -regulatory protein(PC00077)	Rattus norvegicus
RAT|Ensembl=ENSRNOG00000016400|UniProtKB=D3ZEN2	D3ZEN2	Gp_dh_C domain-containing protein;unassigned;PTN000851244;orthologs	GLYCERALDEHYDE-3-PHOSPHATE DEHYDROGENASE (PTHR10836:SF111)	dehydrogenase(PC00092)	Rattus norvegicus
RAT|Ensembl=ENSRNOG00000055222|UniProtKB=A0A0G2JWU1	A0A0G2JWU1	Triosephosphate isomerase;unassigned;PTN002326581;orthologs	TRIOSEPHOSPHATE ISOMERASE (PTHR21139:SF2)	isomerase(PC00135)	Rattus norvegicus
RAT|RGD=3098|UniProtKB=P07861	P07861	Neprilysin;Mme;PTN000199951;orthologs	NEPRILYSIN (PTHR11733:SF114)	metalloprotease(PC00153)	Rattus norvegicus
RAT|RGD=1310532|UniProtKB=D4A9Q5	D4A9Q5	Carboxypeptidase M;Cpm;PTN000164044;orthologs	CARBOXYPEPTIDASE M (PTHR11532:SF84)	protease(PC00190)	Rattus norvegicus
RAT|RGD=1583832|UniProtKB=P85968	P85968	6-phosphogluconate dehydrogenase, decarboxylating;Pgd;PTN002273805;orthologs	6-PHOSPHOGLUCONATE DEHYDROGENASE, DECARBOXYLATING (PTHR11811:SF25)	dehydrogenase(PC00092)	Rattus norvegicus
RAT|RGD=3372|UniProtKB=P10111	P10111	Peptidyl-prolyl cis-trans isomerase A;Ppia;PTN000117160;orthologs	PEPTIDYL-PROLYL CIS-TRANS ISOMERASE A (PTHR11071:SF490)	chaperone(PC00072)	Rattus norvegicus
RAT|RGD=628643|UniProtKB=Q63041	Q63041	Alpha-1-macroglobulin;A1m;PTN000151186;orthologs	PREGNANCY ZONE PROTEIN (PTHR11412:SF116)	protease inhibitor(PC00191)	Rattus norvegicus
RAT|RGD=1565410|UniProtKB=F7EWC5	F7EWC5	Similar to Ly6-C antigen gene (Fragment);RGD1565410;PTN002426413;orthologs	LYMPHOCYTE ANTIGEN 6 COMPLEX, LOCUS G2-RELATED (PTHR32217:SF3)		Rattus norvegicus
RAT|RGD=1307514|UniProtKB=D3ZF77	D3ZF77	Aldo-keto reductase family 1 member C15;Akr1c15;PTN000199118;orthologs	ALDO-KETO REDUCTASE FAMILY 1 MEMBER C15 (PTHR11732:SF383)	reductase(PC00198)	Rattus norvegicus
RAT|Ensembl=ENSRNOG00000020492|UniProtKB=F1LU69	F1LU69	40S ribosomal protein S27a;Rps27a-ps28;PTN000071566;orthologs	40S RIBOSOMAL PROTEIN S27A (PTHR10666:SF453)		Rattus norvegicus
RAT|RGD=1307165|UniProtKB=P0CC09	P0CC09	Histone H2A type 2-A;H2ac18;PTN000605061;orthologs	HISTONE H2A TYPE 2-C (PTHR23430:SF130)	chromatin/chromatin-binding, or -regulatory protein(PC00077)	Rattus norvegicus
RAT|RGD=1565617|UniProtKB=F1M7I8	F1M7I8	Similar to Ig variable region, light chain;RGD1565617;PTN001511600;orthologs	IG KAPPA CHAIN V-III REGION MOPC 321-RELATED (PTHR23267:SF503)	immunoglobulin(PC00123)	Rattus norvegicus
RAT|RGD=1310221|UniProtKB=Q6Q7Y5	Q6Q7Y5	Guanine nucleotide-binding protein subunit alpha-13;Gna13;PTN000026732;orthologs	GUANINE NUCLEOTIDE-BINDING PROTEIN SUBUNIT ALPHA-13 (PTHR10218:SF85)	heterotrimeric G-protein(PC00117)	Rattus norvegicus
RAT|Ensembl=ENSRNOG00000057515|UniProtKB=A0A0G2K4Q4	A0A0G2K4Q4	Uncharacterized protein;unassigned;PTN002619856;orthologs	ADP-RIBOSYLATION FACTOR 3 (PTHR11711:SF422)	G-protein(PC00020)	Rattus norvegicus
RAT|Ensembl=ENSRNOG00000047534|UniProtKB=M0RAV0	M0RAV0	Ig-like domain-containing protein;unassigned;PTN001511693;orthologs	IG KAPPA CHAIN V-II REGION VKAPPA167 (PTHR23267:SF488)	immunoglobulin(PC00123)	Rattus norvegicus
RAT|Ensembl=ENSRNOG00000042083|UniProtKB=F1M1Q7	F1M1Q7	Ig-like domain-containing protein;unassigned;PTN001511617;orthologs	IGV DOMAIN-CONTAINING PROTEIN-RELATED (PTHR23267:SF414)	immunoglobulin(PC00123)	Rattus norvegicus
RAT|RGD=1302959|UniProtKB=P36201	P36201	Cysteine-rich protein 2;Crip2;PTN000654281;orthologs	CYSTEINE-RICH PROTEIN 2 (PTHR46074:SF2)	actin or actin-binding cytoskeletal protein(PC00041)	Rattus norvegicus
RAT|Ensembl=ENSRNOG00000026991|UniProtKB=F1M2N4	F1M2N4	Gp_dh_N domain-containing protein;unassigned;PTN000089565;orthologs	GLYCERALDEHYDE-3-PHOSPHATE DEHYDROGENASE (PTHR10836:SF111)	dehydrogenase(PC00092)	Rattus norvegicus
RAT|RGD=620874|UniProtKB=Q9WTV1	Q9WTV1	Chitinase-3-like protein 1;Chi3l1;PTN000126625;orthologs	CHITINASE-3-LIKE PROTEIN 1 (PTHR11177:SF202)	glycosidase(PC00110)	Rattus norvegicus
RAT|RGD=628837|UniProtKB=P60711	P60711	Actin, cytoplasmic 1;Actb;PTN000233373;orthologs	ACTIN, CYTOPLASMIC 2 (PTHR11937:SF192)	actin and actin related protein(PC00039)	Rattus norvegicus
RAT|RGD=1589019|UniProtKB=B2GV99	B2GV99	Myl6 protein;Myl6;PTN004596746;orthologs	MYOSIN LIGHT POLYPEPTIDE 6 (PTHR23048:SF43)	actin or actin-binding cytoskeletal protein(PC00041)	Rattus norvegicus
RAT|RGD=3746|UniProtKB=P05545	P05545	Serine protease inhibitor A3K;Serpina3k;PTN000156505;orthologs	SERINE PROTEASE INHIBITOR A3A-RELATED (PTHR11461:SF195)	protease inhibitor(PC00191)	Rattus norvegicus
RAT|RGD=621366|UniProtKB=Q03626	Q03626	Murinoglobulin-1;Mug1;PTN000151176;orthologs	MURINOGLOBULIN-1-RELATED (PTHR11412:SF133)	protease inhibitor(PC00191)	Rattus norvegicus
RAT|RGD=1303075|UniProtKB=P34058	P34058	Heat shock protein HSP 90-beta;Hsp90ab1;PTN000163663;orthologs	HEAT SHOCK PROTEIN HSP 90-BETA (PTHR11528:SF79)	Hsp90 family chaperone(PC00028)	Rattus norvegicus
RAT|RGD=2517|UniProtKB=P47942	P47942	Dihydropyrimidinase-related protein 2;Dpysl2;PTN000182540;orthologs	DIHYDROPYRIMIDINASE-RELATED PROTEIN 2 (PTHR11647:SF56)	hydrolase(PC00121)	Rattus norvegicus
RAT|RGD=2613|UniProtKB=P02680	P02680	Fibrinogen gamma chain;Fgg;PTN001452522;orthologs	FIBRINOGEN GAMMA CHAIN (PTHR19143:SF338)	intercellular signal molecule(PC00207)	Rattus norvegicus
RAT|Ensembl=ENSRNOG00000056179|UniProtKB=A0A0G2K9W1	A0A0G2K9W1	Ig-like domain-containing protein;unassigned;PTN002357234;orthologs	IMMUNOGLOBULIN KAPPA VARIABLE 1-99 (PTHR23267:SF485)	immunoglobulin(PC00123)	Rattus norvegicus
RAT|RGD=1565592|UniProtKB=A0A0G2KA99	A0A0G2KA99	AF4/FMR2 family member 2;Aff2;PTN002237405;orthologs	AF4/FMR2 FAMILY MEMBER 2 (PTHR10528:SF18)	DNA-binding transcription factor(PC00218)	Rattus norvegicus
RAT|RGD=621172|UniProtKB=P48037	P48037	Annexin A6;Anxa6;PTN000052697;orthologs	ANNEXIN A6 (PTHR10502:SF19)	calcium-binding protein(PC00060)	Rattus norvegicus
RAT|RGD=735068|UniProtKB=Q63556	Q63556	Serine protease inhibitor A3M (Fragment);Serpina3m;PTN000156506;orthologs	SERINE PROTEASE INHIBITOR A3A-RELATED (PTHR11461:SF195)	protease inhibitor(PC00191)	Rattus norvegicus
RAT|RGD=1561742|UniProtKB=B0LT89	B0LT89	Serine/threonine-protein kinase 24;Stk24;PTN001554798;orthologs	SERINE/THREONINE-PROTEIN KINASE 24 (PTHR48012:SF22)	non-receptor serine/threonine protein kinase(PC00167)	Rattus norvegicus
RAT|RGD=2118|UniProtKB=P07150	P07150	Annexin A1;Anxa1;PTN000052722;orthologs	ANNEXIN A1 (PTHR10502:SF17)	calcium-binding protein(PC00060)	Rattus norvegicus
RAT|RGD=1311828|UniProtKB=A0A0G2JXI9	A0A0G2JXI9	Histone H2B;Hist1h2bo;PTN002361722;orthologs	HISTONE H2B TYPE 1-N (PTHR23428:SF339)	chromatin/chromatin-binding, or -regulatory protein(PC00077)	Rattus norvegicus
RAT|Ensembl=ENSRNOG00000004662|UniProtKB=M0R6L9	M0R6L9	Ferritin;unassigned;PTN001350171;orthologs	FERRITIN LIGHT CHAIN (PTHR11431:SF47)	storage protein(PC00210)	Rattus norvegicus
RAT|RGD=1305827|UniProtKB=Q6Q0N1	Q6Q0N1	Cytosolic non-specific dipeptidase;Cndp2;PTN000110694;orthologs	CYTOSOLIC NON-SPECIFIC DIPEPTIDASE (PTHR43270:SF11)	metalloprotease(PC00153)	Rattus norvegicus
RAT|RGD=70881|UniProtKB=Q5EBC0	Q5EBC0	Inter alpha-trypsin inhibitor, heavy chain 4;Itih4;PTN000037575;orthologs	INTER-ALPHA-TRYPSIN INHIBITOR HEAVY CHAIN H4 (PTHR10338:SF119)	protease inhibitor(PC00191)	Rattus norvegicus
RAT|RGD=1588455|UniProtKB=A0A0G2JV24	A0A0G2JV24	Thrombospondin 1;Thbs1;PTN002230114;orthologs	THROMBOSPONDIN-1 (PTHR10199:SF78)	cell adhesion molecule(PC00069)	Rattus norvegicus
RAT|RGD=69319|UniProtKB=P54313	P54313	Guanine nucleotide-binding protein G(I)/G(S)/G(T) subunit beta-2;Gnb2;PTN000457572;orthologs	GUANINE NUCLEOTIDE-BINDING PROTEIN G(I)/G(S)/G(T) SUBUNIT BETA-2 (PTHR19850:SF27)	heterotrimeric G-protein(PC00117)	Rattus norvegicus
RAT|Ensembl=ENSRNOG00000038610|UniProtKB=E9PTN6	E9PTN6	Glyceraldehyde-3-phosphate dehydrogenase;unassigned;PTN000089584;orthologs	GLYCERALDEHYDE-3-PHOSPHATE DEHYDROGENASE (PTHR10836:SF111)	dehydrogenase(PC00092)	Rattus norvegicus
RAT|Ensembl=ENSRNOG00000057280|UniProtKB=M0R628	M0R628	Ig-like domain-containing protein;unassigned;PTN002357406;orthologs	IMMUNOGLOBULIN KAPPA VARIABLE 1-39-RELATED (PTHR23267:SF402)	immunoglobulin(PC00123)	Rattus norvegicus
RAT|RGD=6502482|UniProtKB=M0R8W9	M0R8W9	CD177 antigen-like;LOC100909700;PTN001444742;orthologs	CD177 ANTIGEN (PTHR16529:SF8)		Rattus norvegicus
RAT|Ensembl=ENSRNOG00000001066|UniProtKB=D3ZFH5	D3ZFH5	Inter-alpha-trypsin inhibitor heavy chain 2;Itih2;PTN000818679;orthologs	INTER-ALPHA-TRYPSIN INHIBITOR HEAVY CHAIN H2 (PTHR10338:SF14)	protease inhibitor(PC00191)	Rattus norvegicus
RAT|Ensembl=ENSRNOG00000045966|UniProtKB=F1M195	F1M195	Ig-like domain-containing protein;unassigned;PTN001511615;orthologs	IGV DOMAIN-CONTAINING PROTEIN-RELATED (PTHR23267:SF414)	immunoglobulin(PC00123)	Rattus norvegicus
RAT|RGD=1584999|UniProtKB=P14046	P14046	Alpha-1-inhibitor 3;A1i3;PTN004257139;orthologs	MURINOGLOBULIN-1-RELATED (PTHR11412:SF133)	protease inhibitor(PC00191)	Rattus norvegicus
RAT|RGD=2172|UniProtKB=Q63377	Q63377	Sodium/potassium-transporting ATPase subunit beta-3;Atp1b3;PTN000162727;orthologs	SODIUM/POTASSIUM-TRANSPORTING ATPASE SUBUNIT BETA-3 (PTHR11523:SF47)	primary active transporter(PC00068)	Rattus norvegicus
RAT|Ensembl=ENSRNOG00000047920|UniProtKB=D3ZIL8	D3ZIL8	Ig-like domain-containing protein;unassigned;PTN001511662;orthologs	IG KAPPA CHAIN V-II REGION 26-10 (PTHR23267:SF278)	immunoglobulin(PC00123)	Rattus norvegicus
RAT|RGD=2825|UniProtKB=P06866	P06866	Haptoglobin;Hp;PTN000667790;orthologs	HAPTOGLOBIN-RELATED PROTEIN (PTHR24255:SF27)	serine protease(PC00203)	Rattus norvegicus
RAT|RGD=3328|UniProtKB=P15083	P15083	Polymeric immunoglobulin receptor;Pigr;PTN000221083;orthologs	POLYMERIC IMMUNOGLOBULIN RECEPTOR (PTHR11860:SF82)	immunoglobulin receptor superfamily(PC00124)	Rattus norvegicus
RAT|RGD=2857|UniProtKB=Q00238	Q00238	Intercellular adhesion molecule 1;Icam1;PTN000349495;orthologs	INTERCELLULAR ADHESION MOLECULE 1 (PTHR13771:SF18)	cell adhesion molecule(PC00069)	Rattus norvegicus
RAT|RGD=1306445|UniProtKB=D3ZJ08	D3ZJ08	Histone H3;Hist2h3c2;PTN000152325;orthologs	HISTONE H3.2 (PTHR11426:SF265)	chromatin/chromatin-binding, or -regulatory protein(PC00077)	Rattus norvegicus
RAT|RGD=3967|UniProtKB=Q7TQ11	Q7TQ11	Aa1018;Vtn;PTN002340870;orthologs	VITRONECTIN (PTHR22917:SF3)		Rattus norvegicus
RAT|RGD=1307719|UniProtKB=Q4FZU6	Q4FZU6	Annexin A8;Anxa8;PTN000052791;orthologs	ANNEXIN A8-RELATED (PTHR10502:SF133)	calcium-binding protein(PC00060)	Rattus norvegicus
RAT|Ensembl=ENSRNOG00000047655|UniProtKB=M0R8Q4	M0R8Q4	Ig-like domain-containing protein;unassigned;PTN001511566;orthologs	IGV DOMAIN-CONTAINING PROTEIN-RELATED (PTHR23267:SF500)	immunoglobulin(PC00123)	Rattus norvegicus
RAT|RGD=620770|UniProtKB=P82471	P82471	Guanine nucleotide-binding protein G(q) subunit alpha;Gnaq;PTN000026474;orthologs	GUANINE NUCLEOTIDE-BINDING PROTEIN G(Q) SUBUNIT ALPHA (PTHR10218:SF316)	heterotrimeric G-protein(PC00117)	Rattus norvegicus
RAT|RGD=735066|UniProtKB=Q7TPB7	Q7TPB7	MAL2A;Mal2;PTN000512319;orthologs	PROTEIN MAL2 (PTHR22776:SF42)	scaffold/adaptor protein(PC00226)	Rattus norvegicus
RAT|RGD=620056|UniProtKB=Q91Y81	Q91Y81	Septin-2;Septin2;PTN000430597;orthologs	SEPTIN-2 (PTHR18884:SF67)	cytoskeletal protein(PC00085)	Rattus norvegicus
RAT|RGD=1561983|UniProtKB=D3ZAU0	D3ZAU0	Mucin 5B, oligomeric mucus/gel-forming;Muc5b;PTN000886105;orthologs	MUCIN-5B (PTHR11339:SF269)	extracellular matrix protein(PC00102)	Rattus norvegicus
RAT|RGD=2083|UniProtKB=P06214	P06214	Delta-aminolevulinic acid dehydratase;Alad;PTN000156067;orthologs	DELTA-AMINOLEVULINIC ACID DEHYDRATASE (PTHR11458:SF0)	dehydratase(PC00091)	Rattus norvegicus
RAT|RGD=620319|UniProtKB=Q62930	Q62930	Complement component C9;C9;PTN000448752;orthologs	COMPLEMENT COMPONENT C9 (PTHR45742:SF3)	complement component(PC00078)	Rattus norvegicus
RAT|RGD=2922|UniProtKB=P35570	P35570	Insulin receptor substrate 1;Irs1;PTN000064857;orthologs	INSULIN RECEPTOR SUBSTRATE 1 (PTHR10614:SF11)		Rattus norvegicus
RAT|RGD=3731|UniProtKB=P07632	P07632	Superoxide dismutase [Cu-Zn];Sod1;PTN000000202;orthologs	SUPEROXIDE DISMUTASE [CU-ZN] (PTHR10003:SF71)	oxidoreductase(PC00176)	Rattus norvegicus
RAT|RGD=1308962|UniProtKB=D3ZCA0	D3ZCA0	Pyridoxal phosphate homeostasis protein;Plpbp;PTN000015853;orthologs	PYRIDOXAL PHOSPHATE HOMEOSTASIS PROTEIN (PTHR10146:SF14)		Rattus norvegicus
RAT|RGD=9245878|UniProtKB=A0A0G2JW12	A0A0G2JW12	C4a anaphylatoxin;LOC103689965;PTN007504788;orthologs	COMPLEMENT C4-A-RELATED (PTHR11412:SF86)	protease inhibitor(PC00191)	Rattus norvegicus
RAT|RGD=2321290|UniProtKB=D3ZK97	D3ZK97	Histone H3;H3f3c;PTN000892985;orthologs	HISTONE H3.3C (PTHR11426:SF44)	chromatin/chromatin-binding, or -regulatory protein(PC00077)	Rattus norvegicus
RAT|Ensembl=ENSRNOG00000059949|UniProtKB=A0A0G2JXE0	A0A0G2JXE0	Histone H2B;LOC102549061;PTN002361714;orthologs	HISTONE H2B TYPE 2-F (PTHR23428:SF364)	chromatin/chromatin-binding, or -regulatory protein(PC00077)	Rattus norvegicus
RAT|Ensembl=ENSRNOG00000061431|UniProtKB=A0A0G2JW41	A0A0G2JW41	Ig-like domain-containing protein;unassigned;PTN002357479;orthologs	IG KAPPA CHAIN V REGION S211-RELATED (PTHR23267:SF294)	immunoglobulin(PC00123)	Rattus norvegicus
RAT|RGD=735141|UniProtKB=Q6P3V8	Q6P3V8	RNA helicase;Eif4a1;PTN002777178;orthologs	EUKARYOTIC INITIATION FACTOR 4A-I (PTHR24031:SF221)	RNA helicase(PC00032)	Rattus norvegicus
RAT|RGD=1308088|UniProtKB=M0R4L7	M0R4L7	Histone H2B;Hist1h2bl;PTN000604023;orthologs	HISTONE H2B TYPE 1-C/E/F/G/I (PTHR23428:SF335)	chromatin/chromatin-binding, or -regulatory protein(PC00077)	Rattus norvegicus
RAT|RGD=3665|UniProtKB=P08427	P08427	Pulmonary surfactant-associated protein A;Sftpa1;PTN000615923;orthologs	PULMONARY SURFACTANT-ASSOCIATED PROTEIN A1 (PTHR24024:SF13)	surfactant(PC00212)	Rattus norvegicus
RAT|RGD=628849|UniProtKB=Q6P686	Q6P686	Osteoclast-stimulating factor 1;Ostf1;PTN000652006;orthologs	OSTEOCLAST-STIMULATING FACTOR 1 (PTHR24155:SF10)		Rattus norvegicus
RAT|RGD=620133|UniProtKB=Q9R010	Q9R010	Calcium and integrin-binding protein 1;Cib1;PTN000551396;orthologs	CALCIUM AND INTEGRIN-BINDING PROTEIN 1 (PTHR45791:SF3)		Rattus norvegicus
RAT|RGD=621144|UniProtKB=P35280	P35280	Ras-related protein Rab-8A;Rab8a;PTN000635584;orthologs	RAS-RELATED PROTEIN RAB-8A (PTHR47980:SF33)		Rattus norvegicus
RAT|RGD=1563726|UniProtKB=D4A260	D4A260	Spermatogenesis-associated 16;Spata16;PTN000784344;orthologs	SPERMATOGENESIS-ASSOCIATED PROTEIN 16 (PTHR47228:SF1)		Rattus norvegicus
RAT|RGD=619717|UniProtKB=P68370	P68370	Tubulin alpha-1A chain;Tuba1a;PTN000173220;orthologs	TUBULIN ALPHA-1A CHAIN (PTHR11588:SF133)	tubulin(PC00228)	Rattus norvegicus
RAT|RGD=61816|UniProtKB=Q9QXQ0	Q9QXQ0	Alpha-actinin-4;Actn4;PTN000747509;orthologs	ALPHA-ACTININ-4 (PTHR11915:SF425)	actin or actin-binding cytoskeletal protein(PC00041)	Rattus norvegicus
RAT|Ensembl=ENSRNOG00000030387|UniProtKB=P08932	P08932	T-kininogen 2;unassigned;PTN002301578;orthologs	KININOGEN-1 (PTHR13814:SF12)	protease inhibitor(PC00191)	Rattus norvegicus
RAT|RGD=1306716|UniProtKB=P31720	P31720	Complement C1q subcomponent subunit A;C1qa;PTN002368593;orthologs	COMPLEMENT C1Q SUBCOMPONENT SUBUNIT A (PTHR15427:SF26)	scaffold/adaptor protein(PC00226)	Rattus norvegicus
RAT|RGD=1311239|UniProtKB=G3V7W1	G3V7W1	Programmed cell death protein 6;Pdcd6;PTN000022001;orthologs	PROGRAMMED CELL DEATH PROTEIN 6 (PTHR46212:SF9)		Rattus norvegicus
RAT|RGD=621679|UniProtKB=Q9WVT0	Q9WVT0	Adhesion G protein-coupled receptor F5;Adgrf5;PTN000245305;orthologs	ADHESION G PROTEIN-COUPLED RECEPTOR F5 (PTHR45813:SF4)	G-protein coupled receptor(PC00021)	Rattus norvegicus
RAT|RGD=70932|UniProtKB=Q62667	Q62667	Major vault protein;Mvp;PTN000366441;orthologs	MAJOR VAULT PROTEIN (PTHR14165:SF3)	scaffold/adaptor protein(PC00226)	Rattus norvegicus
RAT|RGD=1312048|UniProtKB=D4A2D3	D4A2D3	RCR-type E3 ubiquitin transferase;Mycbp2;PTN002338309;orthologs	E3 UBIQUITIN-PROTEIN LIGASE MYCBP2 (PTHR45943:SF1)	ubiquitin-protein ligase(PC00234)	Rattus norvegicus
RAT|RGD=67387|UniProtKB=P62630	P62630	Elongation factor 1-alpha 1;Eef1a1;PTN000562518;orthologs	ELONGATION FACTOR 1-ALPHA 1-RELATED (PTHR23115:SF222)	translation factor(PC00223)	Rattus norvegicus
RAT|RGD=3747|UniProtKB=P09006	P09006	Serine protease inhibitor A3N;Serpina3n;PTN000156507;orthologs	SERINE PROTEASE INHIBITOR A3N (PTHR11461:SF133)	protease inhibitor(PC00191)	Rattus norvegicus
RAT|RGD=1303167|UniProtKB=Q6MG71	Q6MG71	Choline transporter-like protein 4;Slc44a4;PTN000272960;orthologs	CHOLINE TRANSPORTER-LIKE PROTEIN 4 (PTHR12385:SF37)	secondary carrier transporter(PC00258)	Rattus norvegicus
RAT|RGD=1311884|UniProtKB=G3V7Q7	G3V7Q7	IQ motif containing GTPase activating protein 1 (Predicted), isoform CRA_b;Iqgap1;PTN000365577;orthologs	RAS GTPASE-ACTIVATING-LIKE PROTEIN IQGAP1 (PTHR14149:SF15)	GTPase-activating protein(PC00257)	Rattus norvegicus
RAT|RGD=2318|UniProtKB=P40241	P40241	CD9 antigen;Cd9;PTN000445012;orthologs	CD9 ANTIGEN (PTHR19282:SF163)	scaffold/adaptor protein(PC00226)	Rattus norvegicus
RAT|Ensembl=ENSRNOG00000061379|UniProtKB=A0A0G2K7X7	A0A0G2K7X7	Complement C7;C7;PTN002320501;orthologs	COMPLEMENT COMPONENT C7 (PTHR45742:SF2)	complement component(PC00078)	Rattus norvegicus
RAT|RGD=620005|UniProtKB=P08649	P08649	Complement C4;C4;PTN001349495;orthologs	COMPLEMENT C4-A-RELATED (PTHR11412:SF86)	protease inhibitor(PC00191)	Rattus norvegicus
RAT|RGD=619877|UniProtKB=P19804	P19804	Nucleoside diphosphate kinase B;Nme2;PTN000143016;orthologs	NUCLEOSIDE DIPHOSPHATE KINASE B (PTHR11349:SF57)	kinase(PC00137)	Rattus norvegicus
RAT|Ensembl=ENSRNOG00000038336|UniProtKB=F1M7B3	F1M7B3	Ig-like domain-containing protein;unassigned;PTN001511647;orthologs	IG KAPPA CHAIN V-II REGION 26-10 (PTHR23267:SF278)	immunoglobulin(PC00123)	Rattus norvegicus
RAT|RGD=2996|UniProtKB=P04642	P04642	L-lactate dehydrogenase A chain;Ldha;PTN000166342;orthologs	L-LACTATE DEHYDROGENASE A CHAIN (PTHR43128:SF10)	dehydrogenase(PC00092)	Rattus norvegicus
RAT|RGD=2130|UniProtKB=P04639	P04639	Apolipoprotein A-I;Apoa1;PTN001451584;orthologs	APOLIPOPROTEIN A-I (PTHR18976:SF11)	apolipoprotein(PC00052)	Rattus norvegicus
RAT|Ensembl=ENSRNOG00000028543|UniProtKB=M0R5J4	M0R5J4	2-phospho-D-glycerate hydro-lyase;unassigned;PTN001374693;orthologs	ALPHA-ENOLASE (PTHR11902:SF12)	lyase(PC00144)	Rattus norvegicus
RAT|RGD=3026|UniProtKB=P00697	P00697	Lysozyme C-1;Lyz1;PTN000150748;orthologs	LYSOZYME C (PTHR11407:SF28)	glycosidase(PC00110)	Rattus norvegicus
RAT|RGD=1597189|UniProtKB=P85973	P85973	Purine nucleoside phosphorylase;Pnp;PTN000224778;orthologs	PURINE NUCLEOSIDE PHOSPHORYLASE (PTHR11904:SF12)	nucleotide kinase(PC00172)	Rattus norvegicus
RAT|RGD=3838|UniProtKB=P35704	P35704	Peroxiredoxin-2;Prdx2;PTN000073896;orthologs	PEROXIREDOXIN-2 (PTHR10681:SF161)	peroxidase(PC00180)	Rattus norvegicus
RAT|RGD=1563547|UniProtKB=D3Z8T8	D3Z8T8	RGD1563547 (Predicted);Smim22;PTN002200487;orthologs	SMALL INTEGRAL MEMBRANE PROTEIN 22 (PTHR36982:SF3)		Rattus norvegicus
RAT|RGD=619747|UniProtKB=O70257	O70257	Syntaxin-7;Stx7;PTN000461368;orthologs	SYNTAXIN-7 (PTHR19957:SF90)	SNARE protein(PC00034)	Rattus norvegicus
RAT|RGD=67396|UniProtKB=P16573	P16573	Carcinoembryonic antigen-related cell adhesion molecule 1;Ceacam1;PTN002235691;orthologs	CARCINOEMBRYONIC ANTIGEN-RELATED CELL ADHESION MOLECULE 1 (PTHR44427:SF1)	cell adhesion molecule(PC00069)	Rattus norvegicus
RAT|RGD=620588|UniProtKB=Q63691	Q63691	Monocyte differentiation antigen CD14;Cd14;PTN000066870;orthologs	MONOCYTE DIFFERENTIATION ANTIGEN CD14 (PTHR10630:SF3)	transmembrane signal receptor(PC00197)	Rattus norvegicus
RAT|RGD=619814|UniProtKB=Q6GMN2	Q6GMN2	Brain-specific angiogenesis inhibitor 1-associated protein 2;Baiap2;PTN000367953;orthologs	BRAIN-SPECIFIC ANGIOGENESIS INHIBITOR 1-ASSOCIATED PROTEIN 2 (PTHR14206:SF3)	scaffold/adaptor protein(PC00226)	Rattus norvegicus
RAT|RGD=6495253|UniProtKB=M0RCJ9	M0RCJ9	Protein MAL2-like;LOC100911027;PTN001479660;orthologs	PROTEIN MAL2 (PTHR22776:SF42)	scaffold/adaptor protein(PC00226)	Rattus norvegicus
RAT|RGD=68344|UniProtKB=P62986	P62986	Ubiquitin-60S ribosomal protein L40;Uba52;PTN000708336;orthologs	UBIQUITIN-40S RIBOSOMAL PROTEIN S27A (PTHR10666:SF442)		Rattus norvegicus
RAT|RGD=69401|UniProtKB=O35547	O35547	Long-chain-fatty-acid--CoA ligase 4;Acsl4;PTN000645145;orthologs	LONG-CHAIN-FATTY-ACID--COA LIGASE 4 (PTHR43272:SF22)	ligase(PC00142)	Rattus norvegicus
RAT|RGD=1309225|UniProtKB=Q5RKI1	Q5RKI1	Eukaryotic initiation factor 4A-II;Eif4a2;PTN002777224;orthologs	EUKARYOTIC INITIATION FACTOR 4A-II (PTHR24031:SF762)	RNA helicase(PC00032)	Rattus norvegicus
RAT|Ensembl=ENSRNOG00000047599|UniProtKB=M0RDF2	M0RDF2	Ig-like domain-containing protein;unassigned;PTN001511228;orthologs	IG HEAVY CHAIN V REGION AMPC1-RELATED (PTHR23266:SF114)	immunoglobulin(PC00123)	Rattus norvegicus
RAT|RGD=61908|UniProtKB=P09527	P09527	Ras-related protein Rab-7a;Rab7a;PTN000635804;orthologs	RAS-RELATED PROTEIN RAB-7A (PTHR47981:SF13)	small GTPase(PC00208)	Rattus norvegicus
RAT|RGD=727795|UniProtKB=Q811P6	Q811P6	Dimethyladenosine transferase 1, mitochondrial;Tfb1m;PTN000197949;orthologs	DIMETHYLADENOSINE TRANSFERASE 1, MITOCHONDRIAL (PTHR11727:SF17)	RNA methyltransferase(PC00033)	Rattus norvegicus
RAT|RGD=1303058|UniProtKB=Q6RY07	Q6RY07	Acidic mammalian chitinase;Chia;PTN000126584;orthologs	ACIDIC MAMMALIAN CHITINASE (PTHR11177:SF188)	glycosidase(PC00110)	Rattus norvegicus
RAT|RGD=1561810|UniProtKB=Q334I2	Q334I2	Transporter;Slc6a14;PTN000178249;orthologs	SODIUM- AND CHLORIDE-DEPENDENT NEUTRAL AND BASIC AMINO ACID TRANSPORTER B(0+) (PTHR11616:SF286)	primary active transporter(PC00068)	Rattus norvegicus
RAT|RGD=620367|UniProtKB=P62828	P62828	GTP-binding nuclear protein Ran;Ran;PTN000632608;orthologs	GTP-BINDING NUCLEAR PROTEIN RAN (PTHR24071:SF37)	small GTPase(PC00208)	Rattus norvegicus
RAT|RGD=3909|UniProtKB=Q6IRE4	Q6IRE4	Tumor susceptibility gene 101 protein;Tsg101;PTN000592466;orthologs	TUMOR SUSCEPTIBILITY GENE 101 PROTEIN (PTHR23306:SF17)	ubiquitin-protein ligase(PC00234)	Rattus norvegicus
RAT|Ensembl=ENSRNOG00000059093|UniProtKB=A0A0G2K7R1	A0A0G2K7R1	Histone domain-containing protein;unassigned;PTN002361721;orthologs	HISTONE H2B TYPE 1-D (PTHR23428:SF250)	chromatin/chromatin-binding, or -regulatory protein(PC00077)	Rattus norvegicus
RAT|RGD=2075|UniProtKB=P24090	P24090	Alpha-2-HS-glycoprotein;Ahsg;PTN000352273;orthologs	ALPHA-2-HS-GLYCOPROTEIN (PTHR13814:SF6)	protease inhibitor(PC00191)	Rattus norvegicus
RAT|RGD=3083|UniProtKB=P70490	P70490	Lactadherin;Mfge8;PTN000013466;orthologs	LACTADHERIN (PTHR24543:SF317)	oxidoreductase(PC00176)	Rattus norvegicus
RAT|RGD=2119|UniProtKB=P14669	P14669	Annexin A3;Anxa3;PTN000052670;orthologs	ANNEXIN A3 (PTHR10502:SF25)	calcium-binding protein(PC00060)	Rattus norvegicus
RAT|RGD=1307018|UniProtKB=B4F7E8	B4F7E8	Protein Niban 2;Niban2;PTN000373360;orthologs	PROTEIN NIBAN 2 (PTHR14392:SF2)		Rattus norvegicus
RAT|RGD=2069|UniProtKB=P01015	P01015	Angiotensinogen;Agt;PTN000156318;orthologs	ANGIOTENSINOGEN (PTHR11461:SF13)	protease inhibitor(PC00191)	Rattus norvegicus
RAT|RGD=1306258|UniProtKB=A0A0G2JWX9	A0A0G2JWX9	Chloride channel accessory 1;Clca1;PTN002238565;orthologs	CALCIUM-ACTIVATED CHLORIDE CHANNEL REGULATOR 1 (PTHR10579:SF52)	ion channel(PC00133)	Rattus norvegicus
RAT|Ensembl=ENSRNOG00000056290|UniProtKB=A0A0G2JXF0	A0A0G2JXF0	Ig-like domain-containing protein;unassigned;PTN002357480;orthologs	IG KAPPA CHAIN V REGION S211-RELATED (PTHR23267:SF294)	immunoglobulin(PC00123)	Rattus norvegicus
RAT|RGD=3710|UniProtKB=P23562	P23562	Band 3 anion transport protein;Slc4a1;PTN000155429;orthologs	BAND 3 ANION TRANSPORT PROTEIN (PTHR11453:SF12)	secondary carrier transporter(PC00258)	Rattus norvegicus
RAT|RGD=1593382|UniProtKB=A0A0G2JZQ1	A0A0G2JZQ1	RNA helicase;Ddx19b;PTN002776936;orthologs	ATP-DEPENDENT RNA HELICASE DDX19B (PTHR47958:SF93)	RNA helicase(PC00032)	Rattus norvegicus
RAT|RGD=1311333|UniProtKB=P30349	P30349	Leukotriene A-4 hydrolase;Lta4h;PTN000164345;orthologs	LEUKOTRIENE A-4 HYDROLASE (PTHR45726:SF3)		Rattus norvegicus
RAT|Ensembl=ENSRNOG00000047162|UniProtKB=M0R789	M0R789	Ig-like domain-containing protein;unassigned;PTN001511586;orthologs	IMMUNOGLOBULIN KAPPA VARIABLE 1-39-RELATED (PTHR23267:SF402)	immunoglobulin(PC00123)	Rattus norvegicus
RAT|Ensembl=ENSRNOG00000060746|UniProtKB=A0A0G2K3S3	A0A0G2K3S3	Ig-like domain-containing protein;unassigned;PTN002357233;orthologs	IG KAPPA CHAIN V-II REGION 26-10 (PTHR23267:SF278)	immunoglobulin(PC00123)	Rattus norvegicus
RAT|RGD=61841|UniProtKB=P18420	P18420	Proteasome subunit alpha type-1;Psma1;PTN000175115;orthologs	PROTEASOME SUBUNIT ALPHA TYPE-1 (PTHR11599:SF12)	protease(PC00190)	Rattus norvegicus
RAT|GeneID=501232|UniProtKB=Q63010	Q63010	Liver carboxylesterase B-1;unassigned;PTN002265356;orthologs	CARBOXYLESTERASE 1F (PTHR11559:SF181)	esterase(PC00097)	Rattus norvegicus
RAT|RGD=1307892|UniProtKB=D4A707	D4A707	Ly6/Plaur domain containing 2 (Predicted), isoform CRA_a;Lypd2;PTN000004108;orthologs	LY6/PLAUR DOMAIN-CONTAINING PROTEIN 2 (PTHR10036:SF11)		Rattus norvegicus
RAT|RGD=728890|UniProtKB=Q5EGZ1	Q5EGZ1	Angiotensin-converting enzyme 2;Ace2;PTN001314457;orthologs	ANGIOTENSIN-CONVERTING ENZYME 2 (PTHR10514:SF24)	metalloprotease(PC00153)	Rattus norvegicus
RAT|RGD=3140|UniProtKB=Q62812	Q62812	Myosin-9;Myh9;PTN000320889;orthologs	MYOSIN-9 (PTHR45615:SF16)	actin or actin-binding cytoskeletal protein(PC00041)	Rattus norvegicus
RAT|RGD=2357|UniProtKB=P07335	P07335	Creatine kinase B-type;Ckb;PTN000167176;orthologs	CREATINE KINASE B-TYPE (PTHR11547:SF23)	amino acid kinase(PC00045)	Rattus norvegicus
RAT|RGD=621266|UniProtKB=Q63318	Q63318	Ly6-C antigen;LOC100911104;PTN000795600;orthologs	LYMPHOCYTE ANTIGEN 6 COMPLEX, LOCUS G2-RELATED (PTHR32217:SF3)		Rattus norvegicus
RAT|RGD=1306390|UniProtKB=A0A0G2JZH0	A0A0G2JZH0	Calcium-binding protein 39;Cab39;PTN002229625;orthologs	CALCIUM-BINDING PROTEIN 39 (PTHR10182:SF11)		Rattus norvegicus
RAT|RGD=3072|UniProtKB=O88989	O88989	Malate dehydrogenase, cytoplasmic;Mdh1;PTN000600382;orthologs	MALATE DEHYDROGENASE, CYTOPLASMIC (PTHR23382:SF3)	dehydrogenase(PC00092)	Rattus norvegicus
RAT|RGD=1310912|UniProtKB=F7DLY1	F7DLY1	EPS8-like 2;Eps8l2;PTN000264947;orthologs	EPIDERMAL GROWTH FACTOR RECEPTOR KINASE SUBSTRATE 8-LIKE PROTEIN 2 (PTHR12287:SF20)	scaffold/adaptor protein(PC00226)	Rattus norvegicus
RAT|RGD=69367|UniProtKB=A0A0G2JWD0	A0A0G2JWD0	Prominin 1;Prom1;PTN002333042;orthologs	PROMININ-1 (PTHR22730:SF3)		Rattus norvegicus
RAT|RGD=1306927|UniProtKB=F1M9L4	F1M9L4	Cation-transporting ATPase;Atp13a4;PTN000643570;orthologs	CATION-TRANSPORTING ATPASE 13A4-RELATED (PTHR45630:SF1)	primary active transporter(PC00068)	Rattus norvegicus
RAT|RGD=3073|UniProtKB=Q794F9	Q794F9	4F2 cell-surface antigen heavy chain;Slc3a2;PTN000040123;orthologs	4F2 CELL-SURFACE ANTIGEN HEAVY CHAIN (PTHR46673:SF1)		Rattus norvegicus
RAT|RGD=2411|UniProtKB=P48199	P48199	C-reactive protein;Crp;PTN000444422;orthologs	C-REACTIVE PROTEIN (PTHR45869:SF7)		Rattus norvegicus
RAT|RGD=1309619|UniProtKB=F1LUT4	F1LUT4	Phospholipid-transporting ATPase;Atp8a1;PTN001184514;orthologs	PHOSPHOLIPID-TRANSPORTING ATPASE IA (PTHR24092:SF150)	primary active transporter(PC00068)	Rattus norvegicus
RAT|RGD=2138|UniProtKB=P02650	P02650	Apolipoprotein E;Apoe;PTN000439020;orthologs	APOLIPOPROTEIN E (PTHR18976:SF2)	apolipoprotein(PC00052)	Rattus norvegicus
RAT|RGD=2085|UniProtKB=P02770	P02770	Albumin;Alb;PTN000147394;orthologs	ALBUMIN (PTHR11385:SF15)	transfer/carrier protein(PC00219)	Rattus norvegicus
RAT|RGD=620633|UniProtKB=Q63416	Q63416	Inter-alpha-trypsin inhibitor heavy chain H3;Itih3;PTN000037610;orthologs	INTER-ALPHA-TRYPSIN INHIBITOR HEAVY CHAIN H3 (PTHR10338:SF115)	protease inhibitor(PC00191)	Rattus norvegicus
RAT|RGD=70991|UniProtKB=Q9Z1E1	Q9Z1E1	Flotillin-1;Flot1;PTN000351750;orthologs	FLOTILLIN-1-RELATED (PTHR13806:SF46)		Rattus norvegicus
RAT|RGD=2604|UniProtKB=P14480	P14480	Fibrinogen beta chain;Fgb;PTN000441213;orthologs	FIBRINOGEN BETA CHAIN (PTHR19143:SF332)	intercellular signal molecule(PC00207)	Rattus norvegicus
RAT|RGD=621273|UniProtKB=P61206	P61206	ADP-ribosylation factor 3;Arf3;PTN000195989;orthologs	ADP-RIBOSYLATION FACTOR 3 (PTHR11711:SF422)	G-protein(PC00020)	Rattus norvegicus
RAT|RGD=620577|UniProtKB=Q62636	Q62636	Ras-related protein Rap-1b;Rap1b;PTN000631770;orthologs	RAS-RELATED PROTEIN RAP-1B-RELATED (PTHR24070:SF393)	small GTPase(PC00208)	Rattus norvegicus
RAT|RGD=3907|UniProtKB=P05371	P05371	Clusterin;Clu;PTN000103799;orthologs	CLUSTERIN (PTHR10970:SF1)		Rattus norvegicus
RAT|RGD=620039|UniProtKB=Q63716	Q63716	Peroxiredoxin-1;Prdx1;PTN000073915;orthologs	PEROXIREDOXIN-1 (PTHR10681:SF111)	peroxidase(PC00180)	Rattus norvegicus
RAT|RGD=3469|UniProtKB=P29826	P29826	Rano class II histocompatibility antigen, B-1 beta chain;RT1-Bb;PTN001460855;orthologs	HLA CLASS II HISTOCOMPATIBILITY ANTIGEN, DQ BETA 1 CHAIN (PTHR19944:SF101)	major histocompatibility complex protein(PC00149)	Rattus norvegicus
RAT|RGD=619749|UniProtKB=Q9JID2	Q9JID2	Guanine nucleotide-binding protein subunit alpha-11;Gna11;PTN000026414;orthologs	GUANINE NUCLEOTIDE-BINDING PROTEIN SUBUNIT ALPHA-11 (PTHR10218:SF328)	heterotrimeric G-protein(PC00117)	Rattus norvegicus
RAT|RGD=619967|UniProtKB=Q62753	Q62753	Syntaxin-binding protein 2;Stxbp2;PTN000187723;orthologs	SYNTAXIN-BINDING PROTEIN 2 (PTHR11679:SF27)	membrane trafficking regulatory protein(PC00151)	Rattus norvegicus
RAT|Ensembl=ENSRNOG00000059176|UniProtKB=A0A0G2JUY3	A0A0G2JUY3	Ig-like domain-containing protein;unassigned;PTN002357221;orthologs	IG-LIKE DOMAIN-CONTAINING PROTEIN (PTHR23267:SF427)	immunoglobulin(PC00123)	Rattus norvegicus
RAT|Ensembl=ENSRNOG00000057376|UniProtKB=A0A0G2K7P6	A0A0G2K7P6	IGv domain-containing protein;unassigned;PTN002357249;orthologs	IGV DOMAIN-CONTAINING PROTEIN-RELATED (PTHR23267:SF414)	immunoglobulin(PC00123)	Rattus norvegicus
RAT|RGD=1562743|UniProtKB=P01836	P01836	Ig kappa chain C region, A allele;unassigned;PTN001511032;orthologs	IMMUNOGLOBULIN KAPPA CONSTANT (PTHR23411:SF36)	immunoglobulin receptor superfamily(PC00124)	Rattus norvegicus
RAT|RGD=1308071|UniProtKB=B4F7E7	B4F7E7	Protein PALS1;Pals1;PTN000563975;orthologs	PROTEIN PALS1 (PTHR23122:SF14)	scaffold/adaptor protein(PC00226)	Rattus norvegicus
RAT|RGD=620309|UniProtKB=Q08163	Q08163	Adenylyl cyclase-associated protein 1;Cap1;PTN000068864;orthologs	ADENYLYL CYCLASE-ASSOCIATED PROTEIN 1 (PTHR10652:SF1)	actin or actin-binding cytoskeletal protein(PC00041)	Rattus norvegicus
RAT|RGD=1303295|UniProtKB=Q6B345	Q6B345	Protein S100-A11;S100a11;PTN000181507;orthologs	PROTEIN S100-A11 (PTHR11639:SF60)	calmodulin-related(PC00061)	Rattus norvegicus
RAT|GeneID=64647|UniProtKB=Q00715	Q00715	Histone H2B type 1;unassigned;PTN002361720;orthologs	HISTONE H2B TYPE 1-D (PTHR23428:SF250)	chromatin/chromatin-binding, or -regulatory protein(PC00077)	Rattus norvegicus
RAT|RGD=2543|UniProtKB=G3V6K6	G3V6K6	Receptor protein-tyrosine kinase;Egfr;PTN000698847;orthologs	EPIDERMAL GROWTH FACTOR RECEPTOR (PTHR24416:SF91)	transmembrane signal receptor(PC00197)	Rattus norvegicus
RAT|Ensembl=ENSRNOG00000058460|UniProtKB=M0R8B5	M0R8B5	Ig-like domain-containing protein;unassigned;PTN002357387;orthologs	IG KAPPA CHAIN V-III REGION 50S10.1-RELATED (PTHR23267:SF343)	immunoglobulin(PC00123)	Rattus norvegicus
RAT|RGD=1359329|UniProtKB=Q6NX65	Q6NX65	Programmed cell death protein 10;Pdcd10;PTN000326866;orthologs	PROGRAMMED CELL DEATH PROTEIN 10 (PTHR13250:SF1)		Rattus norvegicus
RAT|RGD=70497|UniProtKB=Q05982	Q05982	Nucleoside diphosphate kinase A;Nme1;PTN000142993;orthologs	NUCLEOSIDE DIPHOSPHATE KINASE A (PTHR11349:SF69)	kinase(PC00137)	Rattus norvegicus
RAT|Ensembl=ENSRNOG00000017695|UniProtKB=A0A0G2K3Z9	A0A0G2K3Z9	Peroxiredoxin-1;unassigned;PTN002242095;orthologs	PEROXIREDOXIN-1 (PTHR10681:SF111)	peroxidase(PC00180)	Rattus norvegicus
RAT|RGD=3934|UniProtKB=P17559	P17559	Uteroglobin;Scgb1a1;PTN000015479;orthologs	UTEROGLOBIN (PTHR10136:SF6)	cytokine(PC00083)	Rattus norvegicus
RAT|RGD=3326|UniProtKB=P17475	P17475	Alpha-1-antiproteinase;Serpina1;PTN000156609;orthologs	ALPHA-1-ANTITRYPSIN (PTHR11461:SF165)	protease inhibitor(PC00191)	Rattus norvegicus
RAT|RGD=1583669|UniProtKB=F1M5V2	F1M5V2	GLI pathogenesis-related 2;Glipr2;PTN000036665;orthologs	GOLGI-ASSOCIATED PLANT PATHOGENESIS-RELATED PROTEIN 1 (PTHR10334:SF517)	defense/immunity protein(PC00090)	Rattus norvegicus
RAT|RGD=1307226|UniProtKB=Q6AYZ1	Q6AYZ1	Tubulin alpha-1C chain;Tuba1c;PTN000173221;orthologs	TUBULIN ALPHA-1C CHAIN (PTHR11588:SF298)	tubulin(PC00228)	Rattus norvegicus
RAT|RGD=2087|UniProtKB=P51647	P51647	Retinal dehydrogenase 1;Aldh1a1;PTN000192793;orthologs	RETINAL DEHYDROGENASE 1 (PTHR11699:SF140)	dehydrogenase(PC00092)	Rattus norvegicus
RAT|RGD=3293|UniProtKB=Q9R154	Q9R154	Pendrin;Slc26a4;PTN000212118;orthologs	PENDRIN (PTHR11814:SF33)	transporter(PC00227)	Rattus norvegicus
RAT|RGD=1310239|UniProtKB=D3ZQU7	D3ZQU7	Glycoprotein Ib platelet subunit alpha;Gp1ba;PTN000689330;orthologs	PLATELET GLYCOPROTEIN IB ALPHA CHAIN (PTHR24373:SF371)	transmembrane signal receptor(PC00197)	Rattus norvegicus
RAT|RGD=62040|UniProtKB=P20059	P20059	Hemopexin;Hpx;PTN000346691;orthologs	HEMOPEXIN (PTHR10201:SF136)	metalloprotease(PC00153)	Rattus norvegicus
RAT|RGD=61923|UniProtKB=P80254	P80254	D-dopachrome decarboxylase;Ddt;PTN000237536;orthologs	D-DOPACHROME DECARBOXYLASE (PTHR11954:SF22)	decarboxylase(PC00089)	Rattus norvegicus
RAT|RGD=619730|UniProtKB=B4F7C2	B4F7C2	Tubulin beta chain;Tubb4a;PTN001358357;orthologs	TUBULIN BETA-4A CHAIN (PTHR11588:SF253)	tubulin(PC00228)	Rattus norvegicus
RAT|RGD=6503589|UniProtKB=A0A0H2UHM7	A0A0H2UHM7	Tubulin alpha chain;LOC100909441;PTN002480576;orthologs	TUBULIN ALPHA-1C CHAIN (PTHR11588:SF298)	tubulin(PC00228)	Rattus norvegicus
RAT|Ensembl=ENSRNOG00000046144|UniProtKB=Q6LED0	Q6LED0	Histone H3.1;unassigned;PTN001349904;orthologs	HISTONE H3.1 (PTHR11426:SF242)	chromatin/chromatin-binding, or -regulatory protein(PC00077)	Rattus norvegicus
RAT|RGD=2120|UniProtKB=P14668	P14668	Annexin A5;Anxa5;PTN000052810;orthologs	ANNEXIN A5 (PTHR10502:SF26)	calcium-binding protein(PC00060)	Rattus norvegicus
RAT|RGD=62043|UniProtKB=P22985	P22985	Xanthine dehydrogenase/oxidase;Xdh;PTN000225709;orthologs	XANTHINE DEHYDROGENASE/OXIDASE (PTHR11908:SF80)	oxidoreductase(PC00176)	Rattus norvegicus
RAT|RGD=1583848|UniProtKB=Q4V8H5	Q4V8H5	Aspartyl aminopeptidase;Dnpep;PTN002004955;orthologs	ASPARTYL AMINOPEPTIDASE (PTHR28570:SF3)	metalloprotease(PC00153)	Rattus norvegicus
RAT|RGD=2798|UniProtKB=P27926	P27926	Hexokinase-3;Hk3;PTN000455454;orthologs	HEXOKINASE-3 (PTHR19443:SF1)	kinase(PC00137)	Rattus norvegicus
RAT|Ensembl=ENSRNOG00000048070|UniProtKB=F1M1R0	F1M1R0	Ig kappa chain V-IV region-like;LOC690813;PTN001511613;orthologs	IMMUNOGLOBULIN KAPPA VARIABLE 4-1 (PTHR23267:SF425)	immunoglobulin(PC00123)	Rattus norvegicus
RAT|RGD=6489478|UniProtKB=P62982	P62982	Ubiquitin-40S ribosomal protein S27a;Rps27a;PTN000708358;orthologs	POLYUBIQUITIN-C (PTHR10666:SF458)		Rattus norvegicus

## Sheet: Pc+EVs_Rat
Table S1. Host-derived proteins identified from rodent BALF EVs. UI-EVs_Rat, BALF EVs from uninfected Rats. Pc+EVs_Rat, BALF EVs from P. carinii-infected rats. UI-EVs_Mouse, BALF EVs from uninfected mice. Pc+EVs_Mouse, BALF EVs from P. murina-infected mice.
Gene ID	Mapped ID	Gene Name;Gene Symbol;ID;Ortholog	PANTHER Family/Subfamily	PANTHER Protein Class	Species
RAT|RGD=3916|UniProtKB=P02767	P02767	Transthyretin;Ttr;PTN000044607;orthologs	TRANSTHYRETIN (PTHR10395:SF12)	hydrolase(PC00121)	Rattus norvegicus
RAT|RGD=1565476|UniProtKB=Q6P9V9	Q6P9V9	Tubulin alpha-1B chain;Tuba1b;PTN000173219;orthologs	TUBULIN ALPHA-1B CHAIN (PTHR11588:SF251)	tubulin(PC00228)	Rattus norvegicus
RAT|RGD=1308990|UniProtKB=D3ZBY5	D3ZBY5	RNA helicase;Ddx10;PTN002775463;orthologs	ATP-DEPENDENT RNA HELICASE DDX10-RELATED (PTHR24031:SF54)	RNA helicase(PC00032)	Rattus norvegicus
RAT|RGD=620837|UniProtKB=O70513	O70513	Galectin-3-binding protein;Lgals3bp;PTN000450980;orthologs	GALECTIN-3-BINDING PROTEIN (PTHR24410:SF16)	defense/immunity protein(PC00090)	Rattus norvegicus
RAT|Ensembl=ENSRNOG00000046284|UniProtKB=M0RC23	M0RC23	Ig-like domain-containing protein;unassigned;PTN001511666;orthologs	IG KAPPA CHAIN V-II REGION 26-10 (PTHR23267:SF278)	immunoglobulin(PC00123)	Rattus norvegicus
RAT|RGD=1306939|UniProtKB=Q7TP54	Q7TP54	Rho family-interacting cell polarization regulator 2;Ripor2;PTN000406403;orthologs	RHO FAMILY-INTERACTING CELL POLARIZATION REGULATOR 2 (PTHR15829:SF2)	non-receptor serine/threonine protein kinase(PC00167)	Rattus norvegicus
RAT|RGD=1303043|UniProtKB=Q6MG61	Q6MG61	Chloride intracellular channel protein 1;Clic1;PTN000136537;orthologs	CHLORIDE INTRACELLULAR CHANNEL PROTEIN 1 (PTHR43920:SF2)	ion channel(PC00133)	Rattus norvegicus
RAT|RGD=620267|UniProtKB=P50116	P50116	Protein S100-A9;S100a9;PTN000181712;orthologs	PROTEIN S100-A9 (PTHR11639:SF79)	calmodulin-related(PC00061)	Rattus norvegicus
RAT|RGD=2927|UniProtKB=P49134	P49134	Integrin beta-1;Itgb1;PTN000008920;orthologs	INTEGRIN BETA-1 (PTHR10082:SF28)	integrin(PC00126)	Rattus norvegicus
RAT|RGD=1560856|UniProtKB=Q4V8H8	Q4V8H8	EH domain-containing protein 2;Ehd2;PTN000131046;orthologs	EH DOMAIN-CONTAINING PROTEIN 2 (PTHR11216:SF62)	membrane traffic protein(PC00150)	Rattus norvegicus
RAT|RGD=1310075|UniProtKB=Q4KLZ0	Q4KLZ0	Vanin 1;Vnn1;PTN000064650;orthologs	PANTETHEINASE (PTHR10609:SF16)	hydrolase(PC00121)	Rattus norvegicus
RAT|RGD=2980|UniProtKB=P08934	P08934	Kininogen-1;Kng1;PTN000009506;orthologs	KININOGEN-1 (PTHR13814:SF12)	protease inhibitor(PC00191)	Rattus norvegicus
RAT|RGD=621170|UniProtKB=Q07936	Q07936	Annexin A2;Anxa2;PTN000052636;orthologs	ANNEXIN A2-RELATED (PTHR10502:SF18)	calcium-binding protein(PC00060)	Rattus norvegicus
RAT|RGD=1594738|UniProtKB=A0A0G2K612	A0A0G2K612	E3 ubiquitin-protein ligase;Smurf1;PTN002258299;orthologs	E3 UBIQUITIN-PROTEIN LIGASE SMURF1 (PTHR11254:SF293)	ubiquitin-protein ligase(PC00234)	Rattus norvegicus
RAT|RGD=1562346|UniProtKB=D4A817	D4A817	Histone H2B;Hist2h2be;PTN002511949;orthologs	HISTONE H2B TYPE 1-J (PTHR23428:SF326)	chromatin/chromatin-binding, or -regulatory protein(PC00077)	Rattus norvegicus
RAT|RGD=631409|UniProtKB=P82995	P82995	Heat shock protein HSP 90-alpha;Hsp90aa1;PTN000163714;orthologs	HEAT SHOCK PROTEIN HSP 90-ALPHA (PTHR11528:SF87)	Hsp90 family chaperone(PC00028)	Rattus norvegicus
RAT|RGD=2100|UniProtKB=P08289	P08289	Alkaline phosphatase, tissue-nonspecific isozyme;Alpl;PTN000174614;orthologs	ALKALINE PHOSPHATASE, TISSUE-NONSPECIFIC ISOZYME (PTHR11596:SF74)	phosphatase(PC00181)	Rattus norvegicus
RAT|RGD=1310507|UniProtKB=A0A0G2K896	A0A0G2K896	Similar to RIKEN cDNA 1300017J02;RGD1310507;PTN002263542;orthologs	INHIBITOR OF CARBONIC ANHYDRASE (PTHR11485:SF20)	transfer/carrier protein(PC00219)	Rattus norvegicus
RAT|RGD=2683|UniProtKB=P07314	P07314	Glutathione hydrolase 1 proenzyme;Ggt1;PTN001363350;orthologs	GLUTATHIONE HYDROLASE 1 PROENZYME-RELATED (PTHR11686:SF56)	protease(PC00190)	Rattus norvegicus
RAT|RGD=2102|UniProtKB=Q64240	Q64240	Protein AMBP;Ambp;PTN000009282;orthologs	PROTEIN AMBP (PTHR46676:SF1)		Rattus norvegicus
RAT|RGD=1308976|UniProtKB=F1LRA5	F1LRA5	Proteoglycan 4;Prg4;PTN000531420;orthologs	PROTEOGLYCAN 4 (PTHR22917:SF1)		Rattus norvegicus
RAT|RGD=621497|UniProtKB=Q9JI92	Q9JI92	Syntenin-1;Sdcbp;PTN000269636;orthologs	SYNTENIN-1 (PTHR12345:SF10)	membrane trafficking regulatory protein(PC00151)	Rattus norvegicus
RAT|Ensembl=ENSRNOG00000048696|UniProtKB=F1M3X3	F1M3X3	Ig-like domain-containing protein;unassigned;PTN001149026;orthologs	IMMUNOGLOBULIN HEAVY VARIABLE 3-74 (PTHR23266:SF219)	immunoglobulin(PC00123)	Rattus norvegicus
RAT|RGD=9322705|UniProtKB=F7F5B5	F7F5B5	Glycoprotein IIIb;LOC103690020;PTN002484610;orthologs	PLATELET GLYCOPROTEIN 4 (PTHR11923:SF12)	membrane trafficking regulatory protein(PC00151)	Rattus norvegicus
RAT|RGD=68957|UniProtKB=Q6IUU3	Q6IUU3	Sulfhydryl oxidase 1;Qsox1;PTN000528050;orthologs	SULFHYDRYL OXIDASE 1 (PTHR22897:SF6)	oxidase(PC00175)	Rattus norvegicus
RAT|RGD=1583885|UniProtKB=M0RBQ5	M0RBQ5	Histone H2B;Hist3h2bb;PTN001518209;orthologs	HISTONE H2B TYPE 3-A (PTHR23428:SF359)	chromatin/chromatin-binding, or -regulatory protein(PC00077)	Rattus norvegicus
RAT|RGD=620889|UniProtKB=Q9JJ09	Q9JJ09	Sodium-dependent phosphate transport protein 2B;Slc34a2;PTN000000584;orthologs	SODIUM-DEPENDENT PHOSPHATE TRANSPORT PROTEIN 2B (PTHR10010:SF23)	secondary carrier transporter(PC00258)	Rattus norvegicus
RAT|RGD=2004|UniProtKB=P06238	P06238	Alpha-2-macroglobulin;A2m;PTN000151179;orthologs	ALPHA-2-MACROGLOBULIN (PTHR11412:SF165)	protease inhibitor(PC00191)	Rattus norvegicus
RAT|RGD=2311|UniProtKB=P27274	P27274	CD59 glycoprotein;Cd59;PTN000004123;orthologs	CD59 GLYCOPROTEIN (PTHR10036:SF24)		Rattus norvegicus
RAT|RGD=1307520|UniProtKB=D3ZNZ9	D3ZNZ9	Histone H2B;Hist3h2ba;PTN000603849;orthologs	HISTONE H2B TYPE 3-B (PTHR23428:SF167)	chromatin/chromatin-binding, or -regulatory protein(PC00077)	Rattus norvegicus
RAT|RGD=1310804|UniProtKB=A1A5R2	A1A5R2	G protein-coupled receptor, class C, group 5, member A;Gprc5a;PTN000376419;orthologs	RETINOIC ACID-INDUCED PROTEIN 3 (PTHR14511:SF7)	G-protein coupled receptor(PC00021)	Rattus norvegicus
RAT|RGD=69063|UniProtKB=Q99J86	Q99J86	Attractin;Atrn;PTN000742678;orthologs	ATTRACTIN (PTHR24044:SF495)	intercellular signal molecule(PC00207)	Rattus norvegicus
RAT|RGD=3122|UniProtKB=B2GV31	B2GV31	Muc1 protein;Muc1;PTN000796992;orthologs	MUCIN-1 (PTHR10006:SF19)	cell adhesion molecule(PC00069)	Rattus norvegicus
RAT|RGD=621562|UniProtKB=P0CG51	P0CG51	Polyubiquitin-B;Ubb;PTN002554142;orthologs	POLYUBIQUITIN-B (PTHR10666:SF437)		Rattus norvegicus
RAT|RGD=3845|UniProtKB=P12346	P12346	Serotransferrin;Tf;PTN000160003;orthologs	SEROTRANSFERRIN (PTHR11485:SF31)	transfer/carrier protein(PC00219)	Rattus norvegicus
RAT|RGD=621260|UniProtKB=O35763	O35763	Moesin;Msn;PTN000589998;orthologs	MOESIN (PTHR23281:SF26)	actin or actin-binding cytoskeletal protein(PC00041)	Rattus norvegicus
RAT|Ensembl=ENSRNOG00000043176|UniProtKB=A0A096MJJ0	A0A096MJJ0	Glycoprotein IIIb (Fragment);unassigned;PTN007548817;orthologs	PLATELET GLYCOPROTEIN 4 (PTHR11923:SF12)	membrane trafficking regulatory protein(PC00151)	Rattus norvegicus
RAT|RGD=71005|UniProtKB=O35244	O35244	Peroxiredoxin-6;Prdx6;PTN000073815;orthologs	PEROXIREDOXIN-6 (PTHR43503:SF4)	peroxidase(PC00180)	Rattus norvegicus
RAT|RGD=620812|UniProtKB=Q9Z1J8	Q9Z1J8	SEC14-like protein 3;Sec14l3;PTN000595428;orthologs	SEC14-LIKE PROTEIN 3 (PTHR23324:SF62)	transfer/carrier protein(PC00219)	Rattus norvegicus
RAT|RGD=61849|UniProtKB=P60901	P60901	Proteasome subunit alpha type-6;Psma6;PTN000174876;orthologs	PROTEASOME SUBUNIT ALPHA TYPE-6 (PTHR11599:SF11)	protease(PC00190)	Rattus norvegicus
RAT|Ensembl=ENSRNOG00000030575|UniProtKB=D3ZMS7	D3ZMS7	Ig-like domain-containing protein;unassigned;PTN001511576;orthologs	IMMUNOGLOBULIN KAPPA VARIABLE 1-9-RELATED (PTHR23267:SF216)	immunoglobulin(PC00123)	Rattus norvegicus
RAT|Ensembl=ENSRNOG00000038376|UniProtKB=D3ZBB2	D3ZBB2	Ig-like domain-containing protein;unassigned;PTN001149194;orthologs	IG-LIKE DOMAIN-CONTAINING PROTEIN (PTHR23267:SF427)	immunoglobulin(PC00123)	Rattus norvegicus
RAT|RGD=61940|UniProtKB=Q9QX71	Q9QX71	Napsin;Napsa;PTN000342998;orthologs	NAPSIN-A (PTHR47966:SF51)	aspartic protease(PC00053)	Rattus norvegicus
RAT|RGD=620324|UniProtKB=P31430	P31430	Dipeptidase 1;Dpep1;PTN000047821;orthologs	DIPEPTIDASE 1 (PTHR10443:SF38)	protease(PC00190)	Rattus norvegicus
RAT|Ensembl=ENSRNOG00000051739|UniProtKB=A0A0G2K3L5	A0A0G2K3L5	Ig-like domain-containing protein;unassigned;PTN002357481;orthologs	IG KAPPA CHAIN V REGION S211-RELATED (PTHR23267:SF294)	immunoglobulin(PC00123)	Rattus norvegicus
RAT|Ensembl=ENSRNOG00000055428|UniProtKB=A0A0G2JX36	A0A0G2JX36	Ig-like domain-containing protein;unassigned;PTN002357439;orthologs	IMMUNOGLOBULIN KAPPA CHAIN VARIABLE 14-100-RELATED (PTHR23267:SF479)	immunoglobulin(PC00123)	Rattus norvegicus
RAT|RGD=1594367|UniProtKB=P0C170	P0C170	Histone H2A type 1-E;unassigned;PTN000604977;orthologs	HISTONE H2A TYPE 1 (PTHR23430:SF245)	chromatin/chromatin-binding, or -regulatory protein(PC00077)	Rattus norvegicus
RAT|RGD=2325039|UniProtKB=D3ZLY9	D3ZLY9	Histone H2B;Hist1h2bh;PTN001159655;orthologs	HISTONE H2B TYPE F-S (PTHR23428:SF334)	chromatin/chromatin-binding, or -regulatory protein(PC00077)	Rattus norvegicus
RAT|Gene=HVR01_RAT|UniProtKB=P01805	P01805	Ig heavy chain V region IR2;unassigned;PTN002538772;orthologs	IG HEAVY CHAIN V REGION AMPC1-RELATED (PTHR23266:SF114)	immunoglobulin(PC00123)	Rattus norvegicus
RAT|Gene=H2A1_RAT|UniProtKB=P02262	P02262	Histone H2A type 1;unassigned;PTN002512065;orthologs	HISTONE H2A TYPE 1-A (PTHR23430:SF137)	chromatin/chromatin-binding, or -regulatory protein(PC00077)	Rattus norvegicus
RAT|RGD=1359364|UniProtKB=A0A0G2JSV6	A0A0G2JSV6	Globin c2;Hba-a2;PTN002262492;orthologs	HEMOGLOBIN SUBUNIT ALPHA (PTHR11442:SF48)	globin(PC00107)	Rattus norvegicus
RAT|RGD=1304556|UniProtKB=P63259	P63259	Actin, cytoplasmic 2;Actg1;PTN000233338;orthologs	ACTIN, CYTOPLASMIC 1 (PTHR11937:SF414)	actin and actin related protein(PC00039)	Rattus norvegicus
RAT|RGD=1311496|UniProtKB=F1M6V6	F1M6V6	Sparc/osteonectin, cwcv and kazal-like domains proteoglycan 1;Spock1;PTN000247628;orthologs	SPARC/OSTEONECTIN, CWCV AND KAZAL-LIKE DOMAINS PROTEOGLYCAN 1 (PTHR12352:SF25)	calmodulin-related(PC00061)	Rattus norvegicus
RAT|RGD=69293|UniProtKB=Q9QX79	Q9QX79	Fetuin-B;Fetub;PTN000352302;orthologs	FETUIN-B (PTHR13814:SF10)	protease inhibitor(PC00191)	Rattus norvegicus
RAT|RGD=621171|UniProtKB=P55260	P55260	Annexin A4;Anxa4;PTN000052548;orthologs	ANNEXIN A4 (PTHR10502:SF28)	calcium-binding protein(PC00060)	Rattus norvegicus
RAT|RGD=620062|UniProtKB=P55159	P55159	Serum paraoxonase/arylesterase 1;Pon1;PTN000210208;orthologs	SERUM PARAOXONASE/ARYLESTERASE 1 (PTHR11799:SF16)		Rattus norvegicus
RAT|RGD=2301|UniProtKB=Q07969	Q07969	Platelet glycoprotein 4;Cd36;PTN001376787;orthologs	PLATELET GLYCOPROTEIN 4 (PTHR11923:SF12)	membrane trafficking regulatory protein(PC00151)	Rattus norvegicus
RAT|Ensembl=ENSRNOG00000048425|UniProtKB=M0RA79	M0RA79	Ig-like domain-containing protein;unassigned;PTN002356832;orthologs	IMMUNOGLOBULIN HEAVY VARIABLE 3-74 (PTHR23266:SF219)	immunoglobulin(PC00123)	Rattus norvegicus
RAT|RGD=2782|UniProtKB=P01946	P01946	Hemoglobin subunit alpha-1/2;Hba1;PTN000154274;orthologs	HEMOGLOBIN SUBUNIT ALPHA (PTHR11442:SF48)	globin(PC00107)	Rattus norvegicus
RAT|RGD=1307404|UniProtKB=Q5M7T5	Q5M7T5	Antithrombin-III;Serpinc1;PTN002262787;orthologs	ANTITHROMBIN-III (PTHR11461:SF53)	protease inhibitor(PC00191)	Rattus norvegicus
RAT|RGD=1307940|UniProtKB=A0A0G2K0C8	A0A0G2K0C8	AF4/FMR2 family, member 1;Aff1;PTN002237407;orthologs	AF4/FMR2 FAMILY MEMBER 1 (PTHR10528:SF6)	DNA-binding transcription factor(PC00218)	Rattus norvegicus
RAT|RGD=619808|UniProtKB=Q99PS8	Q99PS8	Histidine-rich glycoprotein;Hrg;PTN000386189;orthologs	HISTIDINE-RICH GLYCOPROTEIN (PTHR13814:SF3)	protease inhibitor(PC00191)	Rattus norvegicus
RAT|RGD=3667|UniProtKB=P35248	P35248	Pulmonary surfactant-associated protein D;Sftpd;PTN001523876;orthologs	PULMONARY SURFACTANT-ASSOCIATED PROTEIN D (PTHR24024:SF15)	surfactant(PC00212)	Rattus norvegicus
RAT|RGD=621700|UniProtKB=P22355	P22355	Pulmonary surfactant-associated protein B;Sftpb;PTN000159352;orthologs	PULMONARY SURFACTANT-ASSOCIATED PROTEIN B (PTHR11480:SF33)	scaffold/adaptor protein(PC00226)	Rattus norvegicus
RAT|RGD=621825|UniProtKB=P62963	P62963	Profilin-1;Pfn1;PTN000358517;orthologs	PROFILIN-1 (PTHR13936:SF14)	non-motor actin binding protein(PC00165)	Rattus norvegicus
RAT|RGD=2232|UniProtKB=P01026	P01026	Complement C3;C3;PTN001349515;orthologs	COMPLEMENT C3 (PTHR11412:SF81)	protease inhibitor(PC00191)	Rattus norvegicus
RAT|RGD=68357|UniProtKB=Q9QZA2	Q9QZA2	Programmed cell death 6-interacting protein;Pdcd6ip;PTN000547102;orthologs	PROGRAMMED CELL DEATH 6-INTERACTING PROTEIN (PTHR23030:SF39)	membrane traffic protein(PC00150)	Rattus norvegicus
RAT|RGD=2783|UniProtKB=P02091	P02091	Hemoglobin subunit beta-1;Hbb;PTN000154365;orthologs	HEMOGLOBIN SUBUNIT BETA (PTHR11442:SF42)	globin(PC00107)	Rattus norvegicus
RAT|RGD=7719175|UniProtKB=D4A7W8	D4A7W8	Microfibril-associated glycoprotein 4-like;LOC102553715;PTN002318146;orthologs	MICROFIBRIL-ASSOCIATED GLYCOPROTEIN 4 (PTHR19143:SF225)	intercellular signal molecule(PC00207)	Rattus norvegicus
RAT|Ensembl=ENSRNOG00000057851|UniProtKB=A0A0G2JYX1	A0A0G2JYX1	RCG46462;LOC680254;;orthologs			Rattus norvegicus
RAT|RGD=1309961|UniProtKB=B0BNL6	B0BNL6	Arrestin domain-containing protein 1;Arrdc1;PTN000127240;orthologs	ARRESTIN DOMAIN-CONTAINING PROTEIN 1 (PTHR11188:SF163)	ubiquitin-protein ligase(PC00234)	Rattus norvegicus
RAT|RGD=71043|UniProtKB=Q8CFN2	Q8CFN2	Cell division control protein 42 homolog;Cdc42;PTN000633087;orthologs	CELL DIVISION CONTROL PROTEIN 42 HOMOLOG (PTHR24072:SF136)	small GTPase(PC00208)	Rattus norvegicus
RAT|RGD=621005|UniProtKB=Q08849	Q08849	Syntaxin-3;Stx3;PTN000461592;orthologs	SYNTAXIN-3 (PTHR19957:SF34)	SNARE protein(PC00034)	Rattus norvegicus
RAT|Ensembl=ENSRNOG00000042319|UniProtKB=F1LZ11	F1LZ11	Ig-like domain-containing protein;unassigned;PTN001149032;orthologs	IMMUNOGLOBULIN HEAVY VARIABLE 3-73 (PTHR23266:SF333)	immunoglobulin(PC00123)	Rattus norvegicus
RAT|RGD=628789|UniProtKB=Q64625	Q64625	Glutathione peroxidase 6;Gpx6;PTN001358664;orthologs	GLUTATHIONE PEROXIDASE 6 (PTHR11592:SF15)	peroxidase(PC00180)	Rattus norvegicus
RAT|Ensembl=ENSRNOG00000050898|UniProtKB=G3V8Z5	G3V8Z5	Ig-like domain-containing protein;unassigned;PTN002537320;orthologs	IMMUNOGLOBULIN LAMBDA VARIABLE 6-57 (PTHR23267:SF108)	immunoglobulin(PC00123)	Rattus norvegicus
RAT|RGD=1592081|UniProtKB=A0A0G2K1A2	A0A0G2K1A2	Myeloperoxidase;Mpo;PTN002263235;orthologs	MYELOPEROXIDASE (PTHR11475:SF108)	peroxidase(PC00180)	Rattus norvegicus
RAT|Ensembl=ENSRNOG00000054151|UniProtKB=A0A0G2K0U8	A0A0G2K0U8	tRNA pseudouridine(55) synthase;Pus10;PTN002329700;orthologs	TRNA PSEUDOURIDINE SYNTHASE PUS10 (PTHR21568:SF0)		Rattus norvegicus
RAT|RGD=1593016|UniProtKB=G3V9C7	G3V9C7	Histone H2B;Hist1h2bk;PTN000603935;orthologs	HISTONE H2B TYPE 1-K (PTHR23428:SF357)	chromatin/chromatin-binding, or -regulatory protein(PC00077)	Rattus norvegicus
RAT|RGD=1305170|UniProtKB=F1LQT4	F1LQT4	Carboxypeptidase N subunit 2;Cpn2;PTN000688643;orthologs	CARBOXYPEPTIDASE N SUBUNIT 2 (PTHR24373:SF271)	transmembrane signal receptor(PC00197)	Rattus norvegicus
RAT|RGD=1359694|UniProtKB=P62836	P62836	Ras-related protein Rap-1A;Rap1a;PTN000631747;orthologs	RAS-RELATED PROTEIN RAP-1A (PTHR24070:SF395)	small GTPase(PC00208)	Rattus norvegicus
RAT|Ensembl=ENSRNOG00000033376|UniProtKB=F1LWD0	F1LWD0	Ig-like domain-containing protein;unassigned;PTN001149007;orthologs	IG HEAVY CHAIN V REGION MOPC 47A-RELATED (PTHR23266:SF152)	immunoglobulin(PC00123)	Rattus norvegicus
RAT|Ensembl=ENSRNOG00000015078|UniProtKB=P26376	P26376	Interferon-induced transmembrane protein 3;ifitm3;PTN000360728;orthologs	INTERFERON-INDUCED TRANSMEMBRANE PROTEIN 3 (PTHR13999:SF4)	defense/immunity protein(PC00090)	Rattus norvegicus
RAT|RGD=2387|UniProtKB=P13635	P13635	Ceruloplasmin;Cp;PTN000014606;orthologs	CERULOPLASMIN (PTHR11709:SF226)	oxidase(PC00175)	Rattus norvegicus
RAT|RGD=61844|UniProtKB=P18422	P18422	Proteasome subunit alpha type-3;Psma3;PTN000174727;orthologs	PROTEASOME SUBUNIT ALPHA TYPE-3 (PTHR11599:SF10)	protease(PC00190)	Rattus norvegicus
RAT|RGD=631371|UniProtKB=Q8R2H5	Q8R2H5	Phosphatidylinositol-glycan-specific phospholipase D;Gpld1;PTN000576523;orthologs	PHOSPHATIDYLINOSITOL-GLYCAN-SPECIFIC PHOSPHOLIPASE D (PTHR23221:SF7)	phospholipase(PC00186)	Rattus norvegicus
RAT|RGD=1584064|UniProtKB=D3ZWE0	D3ZWE0	Histone H2A;Hist2h2ab;PTN000605136;orthologs	HISTONE H2A TYPE 2-B (PTHR23430:SF72)	chromatin/chromatin-binding, or -regulatory protein(PC00077)	Rattus norvegicus
RAT|RGD=621725|UniProtKB=P63018	P63018	Heat shock cognate 71 kDa protein;Hspa8;PTN000453077;orthologs	HEAT SHOCK COGNATE 71 KDA PROTEIN (PTHR19375:SF379)	Hsp70 family chaperone(PC00027)	Rattus norvegicus
RAT|Ensembl=ENSRNOG00000058824|UniProtKB=F1LXY6	F1LXY6	Ig-like domain-containing protein;unassigned;PTN002538760;orthologs	IG HEAVY CHAIN V REGION MOPC 47A-RELATED (PTHR23266:SF152)	immunoglobulin(PC00123)	Rattus norvegicus
RAT|Gene=H2A1F_RAT|UniProtKB=Q64598	Q64598	Histone H2A type 1-F;unassigned;PTN002512079;orthologs	HISTONE H2A TYPE 1-B/E (PTHR23430:SF196)	chromatin/chromatin-binding, or -regulatory protein(PC00077)	Rattus norvegicus
RAT|RGD=2991|UniProtKB=P15684	P15684	Aminopeptidase N;Anpep;PTN000164436;orthologs	AMINOPEPTIDASE N (PTHR11533:SF172)	metalloprotease(PC00153)	Rattus norvegicus
RAT|RGD=621244|UniProtKB=Q63429	Q63429	Polyubiquitin-C;Ubc;PTN000071651;orthologs	40S RIBOSOMAL PROTEIN S27A-RELATED (PTHR10666:SF424)		Rattus norvegicus
RAT|Ensembl=ENSRNOG00000049024|UniProtKB=M0RD98	M0RD98	Ig-like domain-containing protein;unassigned;PTN001511650;orthologs	IMMUNOGLOBULIN KAPPA VARIABLE 2-30-RELATED (PTHR23267:SF475)	immunoglobulin(PC00123)	Rattus norvegicus
RAT|RGD=1562941|UniProtKB=D3ZCH9	D3ZCH9	CD177 molecule;Cd177;PTN000421770;orthologs	CD177 ANTIGEN (PTHR16529:SF8)		Rattus norvegicus
RAT|RGD=1306701|UniProtKB=A0JPN2	A0JPN2	Zinc transporter ZIP4;Slc39a4;PTN000257312;orthologs	ZINC TRANSPORTER ZIP4 (PTHR12191:SF21)	secondary carrier transporter(PC00258)	Rattus norvegicus
RAT|Ensembl=ENSRNOG00000046592|UniProtKB=M0RDZ5	M0RDZ5	Ig-like domain-containing protein;unassigned;PTN001511658;orthologs	IG KAPPA CHAIN V-II REGION 26-10 (PTHR23267:SF278)	immunoglobulin(PC00123)	Rattus norvegicus
RAT|RGD=61874|UniProtKB=P40307	P40307	Proteasome subunit beta type-2;Psmb2;PTN000175402;orthologs	PROTEASOME SUBUNIT BETA TYPE-2 (PTHR11599:SF6)	protease(PC00190)	Rattus norvegicus
RAT|RGD=1307758|UniProtKB=P36972	P36972	Adenine phosphoribosyltransferase;Aprt;PTN000794357;orthologs	ADENINE PHOSPHORIBOSYLTRANSFERASE (PTHR32315:SF3)	transferase(PC00220)	Rattus norvegicus
RAT|RGD=6497956|UniProtKB=M0RCL5	M0RCL5	Histone H2A;LOC100910554;PTN001518623;orthologs	HISTONE H2A (PTHR23430:SF381)	chromatin/chromatin-binding, or -regulatory protein(PC00077)	Rattus norvegicus
RAT|RGD=1310625|UniProtKB=P26644	P26644	Beta-2-glycoprotein 1;Apoh;PTN000449545;orthologs	BETA-2-GLYCOPROTEIN 1 (PTHR19325:SF549)	complement component(PC00078)	Rattus norvegicus
RAT|Ensembl=ENSRNOG00000047560|UniProtKB=D3ZAB3	D3ZAB3	Ig-like domain-containing protein;unassigned;PTN001511585;orthologs	IMMUNOGLOBULIN KAPPA VARIABLE 1-16-RELATED (PTHR23267:SF355)	immunoglobulin(PC00123)	Rattus norvegicus
RAT|RGD=70907|UniProtKB=Q9Z1P2	Q9Z1P2	Alpha-actinin-1;Actn1;PTN000747528;orthologs	ALPHA-ACTININ-1 (PTHR11915:SF434)	actin or actin-binding cytoskeletal protein(PC00041)	Rattus norvegicus
RAT|Ensembl=ENSRNOG00000060328|UniProtKB=M0R936	M0R936	Ig-like domain-containing protein;unassigned;PTN002357254;orthologs	IMMUNOGLOBULIN LAMBDA VARIABLE 6-57 (PTHR23267:SF108)	immunoglobulin(PC00123)	Rattus norvegicus
RAT|RGD=1307126|UniProtKB=D3ZWM5	D3ZWM5	Histone H2B;Hist1h2bd;PTN000604032;orthologs	HISTONE H2B TYPE 1-D (PTHR23428:SF250)	chromatin/chromatin-binding, or -regulatory protein(PC00077)	Rattus norvegicus
RAT|RGD=620571|UniProtKB=Q8VIF7	Q8VIF7	Methanethiol oxidase;Selenbp1;PTN000591760;orthologs	METHANETHIOL OXIDASE (PTHR23300:SF0)	defense/immunity protein(PC00090)	Rattus norvegicus
RAT|RGD=68407|UniProtKB=P98158	P98158	Low-density lipoprotein receptor-related protein 2;Lrp2;PTN001315550;orthologs	LOW-DENSITY LIPOPROTEIN RECEPTOR-RELATED PROTEIN 2 (PTHR22722:SF11)		Rattus norvegicus
RAT|RGD=1309911|UniProtKB=Q5XI77	Q5XI77	Annexin;Anxa11;PTN000052756;orthologs	ANNEXIN A11 (PTHR10502:SF29)	calcium-binding protein(PC00060)	Rattus norvegicus
RAT|Ensembl=ENSRNOG00000060408|UniProtKB=M0R8G6	M0R8G6	Ig-like domain-containing protein;unassigned;PTN002357472;orthologs	IMMUNOGLOBULIN KAPPA VARIABLE 1-9-RELATED (PTHR23267:SF216)	immunoglobulin(PC00123)	Rattus norvegicus
RAT|Ensembl=ENSRNOG00000030177|UniProtKB=D3ZZ08	D3ZZ08	Ig-like domain-containing protein;unassigned;PTN001511664;orthologs	IG-LIKE DOMAIN-CONTAINING PROTEIN (PTHR23267:SF427)	immunoglobulin(PC00123)	Rattus norvegicus
RAT|RGD=61813|UniProtKB=P02793	P02793	Ferritin light chain 1;Ftl1;PTN000893087;orthologs	FERRITIN LIGHT CHAIN (PTHR11431:SF47)	storage protein(PC00210)	Rattus norvegicus
RAT|RGD=1306203|UniProtKB=Q4G075	Q4G075	Leukocyte elastase inhibitor A;Serpinb1a;PTN000156971;orthologs	LEUKOCYTE ELASTASE INHIBITOR (PTHR11461:SF180)	protease inhibitor(PC00191)	Rattus norvegicus
RAT|RGD=2132|UniProtKB=P02651	P02651	Apolipoprotein A-IV;Apoa4;PTN001451575;orthologs	APOLIPOPROTEIN A-IV (PTHR18976:SF1)	apolipoprotein(PC00052)	Rattus norvegicus
RAT|RGD=621228|UniProtKB=P50123	P50123	Glutamyl aminopeptidase;Enpep;PTN001355358;orthologs	GLUTAMYL AMINOPEPTIDASE (PTHR11533:SF242)	metalloprotease(PC00153)	Rattus norvegicus
RAT|RGD=620665|UniProtKB=P12785	P12785	Fatty acid synthase;Fasn;PTN001365795;orthologs	FATTY ACID SYNTHASE (PTHR43775:SF7)		Rattus norvegicus
RAT|RGD=1595925|UniProtKB=P55063	P55063	Heat shock 70 kDa protein 1-like;Hspa1l;PTN001457006;orthologs	HEAT SHOCK 70 KDA PROTEIN 1-LIKE (PTHR19375:SF210)	Hsp70 family chaperone(PC00027)	Rattus norvegicus
RAT|Ensembl=ENSRNOG00000003666|UniProtKB=G3V6G1	G3V6G1	Immunoglobulin joining chain;Jchain;PTN000794804;orthologs	IMMUNOGLOBULIN J CHAIN (PTHR10070:SF2)	immunoglobulin(PC00123)	Rattus norvegicus
RAT|Ensembl=ENSRNOG00000048122|UniProtKB=Q00728	Q00728	Histone H2A type 4;unassigned;PTN000604934;orthologs	HISTONE H2A TYPE 1-C (PTHR23430:SF28)	chromatin/chromatin-binding, or -regulatory protein(PC00077)	Rattus norvegicus
RAT|RGD=69224|UniProtKB=P23764	P23764	Glutathione peroxidase 3;Gpx3;PTN001358677;orthologs	GLUTATHIONE PEROXIDASE 3 (PTHR11592:SF32)	peroxidase(PC00180)	Rattus norvegicus
RAT|RGD=1564146|UniProtKB=D3Z9E5	D3Z9E5	Electrogenic sodium monocarboxylate cotransporter;Slc5a8;PTN000213486;orthologs	SODIUM-COUPLED MONOCARBOXYLATE TRANSPORTER 1 (PTHR42985:SF10)	secondary carrier transporter(PC00258)	Rattus norvegicus
RAT|Ensembl=ENSRNOG00000034093|UniProtKB=M0RCB1	M0RCB1	Uncharacterized protein;unassigned;PTN001457182;orthologs	HEAT SHOCK COGNATE 71 KDA PROTEIN (PTHR19375:SF379)	Hsp70 family chaperone(PC00027)	Rattus norvegicus
RAT|RGD=1560965|UniProtKB=D4ACV3	D4ACV3	Histone H2A;Hist2h2ac;PTN000605138;orthologs	HISTONE H2A TYPE 2-A (PTHR23430:SF42)	chromatin/chromatin-binding, or -regulatory protein(PC00077)	Rattus norvegicus
RAT|RGD=1311209|UniProtKB=D3Z9E1	D3Z9E1	Elastin microfibril interfacer 1;Emilin1;PTN000396159;orthologs	EMILIN-1 (PTHR15427:SF1)	scaffold/adaptor protein(PC00226)	Rattus norvegicus
RAT|RGD=1306692|UniProtKB=F7FHF3	F7FHF3	Serpin family F member 2;Serpinf2;PTN002262833;orthologs	ALPHA-2-ANTIPLASMIN (PTHR11461:SF20)	protease inhibitor(PC00191)	Rattus norvegicus
RAT|Ensembl=ENSRNOG00000050000|UniProtKB=P20767	P20767	Ig lambda-2 chain C region;unassigned;PTN002356695;orthologs	IG LAMBDA-2 CHAIN C REGION-RELATED (PTHR23266:SF237)	immunoglobulin(PC00123)	Rattus norvegicus
RAT|Ensembl=ENSRNOG00000061576|UniProtKB=M0RBK4	M0RBK4	Ig-like domain-containing protein;unassigned;PTN002357389;orthologs	IG KAPPA CHAIN V-III REGION 50S10.1-RELATED (PTHR23267:SF343)	immunoglobulin(PC00123)	Rattus norvegicus
RAT|RGD=619893|UniProtKB=Q01177	Q01177	Plasminogen;Plg;PTN000666945;orthologs	PLASMINOGEN (PTHR24261:SF13)	serine protease(PC00203)	Rattus norvegicus
RAT|RGD=1303089|UniProtKB=Q68FP1	Q68FP1	Gelsolin;Gsn;PTN000240183;orthologs	GELSOLIN (PTHR11977:SF29)	non-motor actin binding protein(PC00165)	Rattus norvegicus
RAT|RGD=61842|UniProtKB=P17220	P17220	Proteasome subunit alpha type-2;Psma2;PTN001358974;orthologs	PROTEASOME SUBUNIT ALPHA TYPE-2 (PTHR11599:SF16)	protease(PC00190)	Rattus norvegicus
RAT|Ensembl=ENSRNOG00000061169|UniProtKB=F1LYF1	F1LYF1	Ig-like domain-containing protein;unassigned;PTN002357225;orthologs	IG-LIKE DOMAIN-CONTAINING PROTEIN (PTHR23267:SF427)	immunoglobulin(PC00123)	Rattus norvegicus
RAT|RGD=2553|UniProtKB=P04764	P04764	Alpha-enolase;Eno1;PTN000224508;orthologs	ALPHA-ENOLASE (PTHR11902:SF12)	lyase(PC00144)	Rattus norvegicus
RAT|RGD=735101|UniProtKB=Q6P9T8	Q6P9T8	Tubulin beta-4B chain;Tubb4b;PTN000172859;orthologs	TUBULIN BETA-4B CHAIN (PTHR11588:SF247)	tubulin(PC00228)	Rattus norvegicus
RAT|RGD=2170|UniProtKB=P07340	P07340	Sodium/potassium-transporting ATPase subunit beta-1;Atp1b1;PTN000162629;orthologs	SODIUM/POTASSIUM-TRANSPORTING ATPASE SUBUNIT BETA-1 (PTHR11523:SF10)	primary active transporter(PC00068)	Rattus norvegicus
RAT|RGD=61802|UniProtKB=P50399	P50399	Rab GDP dissociation inhibitor beta;Gdi2;PTN000209465;orthologs	RAB GDP DISSOCIATION INHIBITOR BETA (PTHR11787:SF1)	G-protein modulator(PC00022)	Rattus norvegicus
RAT|RGD=1564287|UniProtKB=D3ZHZ3	D3ZHZ3	Oxysterol-binding protein;Osbpl3;PTN000104261;orthologs	OXYSTEROL-BINDING PROTEIN-RELATED PROTEIN 3 (PTHR10972:SF15)	transfer/carrier protein(PC00219)	Rattus norvegicus
RAT|RGD=3848|UniProtKB=P06882	P06882	Thyroglobulin;Tg;PTN000168582;orthologs	THYROGLOBULIN (PTHR14093:SF19)	scaffold/adaptor protein(PC00226)	Rattus norvegicus
RAT|RGD=2667|UniProtKB=P04276	P04276	Vitamin D-binding protein;Gc;PTN000147415;orthologs	VITAMIN D-BINDING PROTEIN (PTHR11385:SF11)	transfer/carrier protein(PC00219)	Rattus norvegicus
RAT|RGD=1564767|UniProtKB=Q6I8Q6	Q6I8Q6	Histone H2A;Hist1h2af;PTN000604922;orthologs	HISTONE H2A TYPE 1-B/E (PTHR23430:SF196)	chromatin/chromatin-binding, or -regulatory protein(PC00077)	Rattus norvegicus
RAT|Gene=Map1|UniProtKB=P01048	P01048	T-kininogen 1;Map1;PTN001418593;orthologs	KININOGEN-1 (PTHR13814:SF12)	protease inhibitor(PC00191)	Rattus norvegicus
RAT|Ensembl=ENSRNOG00000052845|UniProtKB=M0RDM4	M0RDM4	Histone H2A;rCG_23111;PTN000604929;orthologs	HISTONE H2A TYPE 1-B/E (PTHR23430:SF196)	chromatin/chromatin-binding, or -regulatory protein(PC00077)	Rattus norvegicus
RAT|RGD=1305011|UniProtKB=G3V8B3	G3V8B3	Histone H2B;Hist1h2bq;PTN000724896;orthologs	HISTONE H2B TYPE 1-H (PTHR23428:SF160)	chromatin/chromatin-binding, or -regulatory protein(PC00077)	Rattus norvegicus
RAT|RGD=3098|UniProtKB=P07861	P07861	Neprilysin;Mme;PTN000199951;orthologs	NEPRILYSIN (PTHR11733:SF114)	metalloprotease(PC00153)	Rattus norvegicus
RAT|RGD=1310532|UniProtKB=D4A9Q5	D4A9Q5	Carboxypeptidase M;Cpm;PTN000164044;orthologs	CARBOXYPEPTIDASE M (PTHR11532:SF84)	protease(PC00190)	Rattus norvegicus
RAT|RGD=1303119|UniProtKB=Q6AYF4	Q6AYF4	Integrin beta-6;Itgb6;PTN000008758;orthologs	INTEGRIN BETA-6 (PTHR10082:SF11)	integrin(PC00126)	Rattus norvegicus
RAT|RGD=628643|UniProtKB=Q63041	Q63041	Alpha-1-macroglobulin;A1m;PTN000151186;orthologs	PREGNANCY ZONE PROTEIN (PTHR11412:SF116)	protease inhibitor(PC00191)	Rattus norvegicus
RAT|RGD=1359546|UniProtKB=Q5XI42	Q5XI42	Aldehyde dehydrogenase family 3 member B1;Aldh3b1;PTN000193115;orthologs	ALDEHYDE DEHYDROGENASE FAMILY 3 MEMBER B1 (PTHR43570:SF2)	dehydrogenase(PC00092)	Rattus norvegicus
RAT|RGD=1307165|UniProtKB=P0CC09	P0CC09	Histone H2A type 2-A;H2ac18;PTN000605061;orthologs	HISTONE H2A TYPE 2-C (PTHR23430:SF130)	chromatin/chromatin-binding, or -regulatory protein(PC00077)	Rattus norvegicus
RAT|RGD=1565617|UniProtKB=F1M7I8	F1M7I8	Similar to Ig variable region, light chain;RGD1565617;PTN001511600;orthologs	IG KAPPA CHAIN V-III REGION MOPC 321-RELATED (PTHR23267:SF503)	immunoglobulin(PC00123)	Rattus norvegicus
RAT|RGD=2308|UniProtKB=P97829	P97829	Leukocyte surface antigen CD47;Cd47;PTN000064802;orthologs	LEUKOCYTE SURFACE ANTIGEN CD47 (PTHR10613:SF0)	cell adhesion molecule(PC00069)	Rattus norvegicus
RAT|RGD=1309078|UniProtKB=G3V9C0	G3V9C0	Histone H2A;Hist1h2ac;PTN002361936;orthologs	HISTONE H2A TYPE 1-D (PTHR23430:SF56)	chromatin/chromatin-binding, or -regulatory protein(PC00077)	Rattus norvegicus
RAT|Ensembl=ENSRNOG00000047534|UniProtKB=M0RAV0	M0RAV0	Ig-like domain-containing protein;unassigned;PTN001511693;orthologs	IG KAPPA CHAIN V-II REGION VKAPPA167 (PTHR23267:SF488)	immunoglobulin(PC00123)	Rattus norvegicus
RAT|RGD=2624|UniProtKB=P04937	P04937	Fibronectin;Fn1;PTN000441411;orthologs	FIBRONECTIN (PTHR46708:SF8)	extracellular matrix protein(PC00102)	Rattus norvegicus
RAT|Ensembl=ENSRNOG00000042083|UniProtKB=F1M1Q7	F1M1Q7	Ig-like domain-containing protein;unassigned;PTN001511617;orthologs	IGV DOMAIN-CONTAINING PROTEIN-RELATED (PTHR23267:SF414)	immunoglobulin(PC00123)	Rattus norvegicus
RAT|Ensembl=ENSRNOG00000047915|UniProtKB=M0R4C5	M0R4C5	Ig-like domain-containing protein;unassigned;PTN001511614;orthologs	IMMUNOGLOBULIN KAPPA VARIABLE 4-1 (PTHR23267:SF425)	immunoglobulin(PC00123)	Rattus norvegicus
RAT|RGD=620874|UniProtKB=Q9WTV1	Q9WTV1	Chitinase-3-like protein 1;Chi3l1;PTN000126625;orthologs	CHITINASE-3-LIKE PROTEIN 1 (PTHR11177:SF202)	glycosidase(PC00110)	Rattus norvegicus
RAT|RGD=628837|UniProtKB=P60711	P60711	Actin, cytoplasmic 1;Actb;PTN000233373;orthologs	ACTIN, CYTOPLASMIC 2 (PTHR11937:SF192)	actin and actin related protein(PC00039)	Rattus norvegicus
RAT|RGD=3746|UniProtKB=P05545	P05545	Serine protease inhibitor A3K;Serpina3k;PTN000156505;orthologs	SERINE PROTEASE INHIBITOR A3A-RELATED (PTHR11461:SF195)	protease inhibitor(PC00191)	Rattus norvegicus
RAT|RGD=621366|UniProtKB=Q03626	Q03626	Murinoglobulin-1;Mug1;PTN000151176;orthologs	MURINOGLOBULIN-1-RELATED (PTHR11412:SF133)	protease inhibitor(PC00191)	Rattus norvegicus
RAT|RGD=1303075|UniProtKB=P34058	P34058	Heat shock protein HSP 90-beta;Hsp90ab1;PTN000163663;orthologs	HEAT SHOCK PROTEIN HSP 90-BETA (PTHR11528:SF79)	Hsp90 family chaperone(PC00028)	Rattus norvegicus
RAT|RGD=1310178|UniProtKB=D3ZLA3	D3ZLA3	Copine 3;Cpne3;PTN000092123;orthologs	COPINE-3 (PTHR10857:SF22)	calcium-binding protein(PC00060)	Rattus norvegicus
RAT|Ensembl=ENSRNOG00000048017|UniProtKB=F1M663	F1M663	Ig-like domain-containing protein;unassigned;PTN001511545;orthologs	IMMUNOGLOBULIN KAPPA VARIABLE 6-21-RELATED (PTHR23267:SF217)	immunoglobulin(PC00123)	Rattus norvegicus
RAT|Ensembl=ENSRNOG00000056179|UniProtKB=A0A0G2K9W1	A0A0G2K9W1	Ig-like domain-containing protein;unassigned;PTN002357234;orthologs	IMMUNOGLOBULIN KAPPA VARIABLE 1-99 (PTHR23267:SF485)	immunoglobulin(PC00123)	Rattus norvegicus
RAT|RGD=621172|UniProtKB=P48037	P48037	Annexin A6;Anxa6;PTN000052697;orthologs	ANNEXIN A6 (PTHR10502:SF19)	calcium-binding protein(PC00060)	Rattus norvegicus
RAT|RGD=2118|UniProtKB=P07150	P07150	Annexin A1;Anxa1;PTN000052722;orthologs	ANNEXIN A1 (PTHR10502:SF17)	calcium-binding protein(PC00060)	Rattus norvegicus
RAT|RGD=1305672|UniProtKB=D3ZUT1	D3ZUT1	SPARC/osteonectin, cwcv and kazal-like domains proteoglycan 3;Spock3;PTN000247676;orthologs	TESTICAN-3 (PTHR13866:SF21)	extracellular matrix glycoprotein(PC00100)	Rattus norvegicus
RAT|RGD=1311828|UniProtKB=A0A0G2JXI9	A0A0G2JXI9	Histone H2B;Hist1h2bo;PTN002361722;orthologs	HISTONE H2B TYPE 1-N (PTHR23428:SF339)	chromatin/chromatin-binding, or -regulatory protein(PC00077)	Rattus norvegicus
RAT|Ensembl=ENSRNOG00000004662|UniProtKB=M0R6L9	M0R6L9	Ferritin;unassigned;PTN001350171;orthologs	FERRITIN LIGHT CHAIN (PTHR11431:SF47)	storage protein(PC00210)	Rattus norvegicus
RAT|RGD=1566119|UniProtKB=D3ZXP3	D3ZXP3	Histone H2A;H2afx;PTN000605108;orthologs	HISTONE H2AX (PTHR23430:SF199)	chromatin/chromatin-binding, or -regulatory protein(PC00077)	Rattus norvegicus
RAT|RGD=1332742|UniProtKB=P35896	P35896	Olfactory receptor 1174;Olr1174;PTN001240010;orthologs	OLFACTORY RECEPTOR 867 (PTHR48001:SF1)	transmembrane signal receptor(PC00197)	Rattus norvegicus
RAT|RGD=2840|UniProtKB=P0DMW1	P0DMW1	Heat shock 70 kDa protein 1B;Hspa1b;PTN002321652;orthologs	HEAT SHOCK 70 KDA PROTEIN 1A-RELATED (PTHR19375:SF223)	Hsp70 family chaperone(PC00027)	Rattus norvegicus
RAT|RGD=1588455|UniProtKB=A0A0G2JV24	A0A0G2JV24	Thrombospondin 1;Thbs1;PTN002230114;orthologs	THROMBOSPONDIN-1 (PTHR10199:SF78)	cell adhesion molecule(PC00069)	Rattus norvegicus
RAT|Ensembl=ENSRNOG00000045966|UniProtKB=F1M195	F1M195	Ig-like domain-containing protein;unassigned;PTN001511615;orthologs	IGV DOMAIN-CONTAINING PROTEIN-RELATED (PTHR23267:SF414)	immunoglobulin(PC00123)	Rattus norvegicus
RAT|RGD=6502482|UniProtKB=M0R8W9	M0R8W9	CD177 antigen-like;LOC100909700;PTN001444742;orthologs	CD177 ANTIGEN (PTHR16529:SF8)		Rattus norvegicus
RAT|RGD=1584999|UniProtKB=P14046	P14046	Alpha-1-inhibitor 3;A1i3;PTN004257139;orthologs	MURINOGLOBULIN-1-RELATED (PTHR11412:SF133)	protease inhibitor(PC00191)	Rattus norvegicus
RAT|Ensembl=ENSRNOG00000047920|UniProtKB=D3ZIL8	D3ZIL8	Ig-like domain-containing protein;unassigned;PTN001511662;orthologs	IG KAPPA CHAIN V-II REGION 26-10 (PTHR23267:SF278)	immunoglobulin(PC00123)	Rattus norvegicus
RAT|RGD=2825|UniProtKB=P06866	P06866	Haptoglobin;Hp;PTN000667790;orthologs	HAPTOGLOBIN-RELATED PROTEIN (PTHR24255:SF27)	serine protease(PC00203)	Rattus norvegicus
RAT|RGD=3328|UniProtKB=P15083	P15083	Polymeric immunoglobulin receptor;Pigr;PTN000221083;orthologs	POLYMERIC IMMUNOGLOBULIN RECEPTOR (PTHR11860:SF82)	immunoglobulin receptor superfamily(PC00124)	Rattus norvegicus
RAT|RGD=727901|UniProtKB=E9PU36	E9PU36	Secretoglobin, family 3A, member 1;Scgb3a1;PTN002165935;orthologs	SECRETOGLOBIN FAMILY 3A MEMBER 1 (PTHR34829:SF1)		Rattus norvegicus
RAT|RGD=2857|UniProtKB=Q00238	Q00238	Intercellular adhesion molecule 1;Icam1;PTN000349495;orthologs	INTERCELLULAR ADHESION MOLECULE 1 (PTHR13771:SF18)	cell adhesion molecule(PC00069)	Rattus norvegicus
RAT|RGD=1307719|UniProtKB=Q4FZU6	Q4FZU6	Annexin A8;Anxa8;PTN000052791;orthologs	ANNEXIN A8-RELATED (PTHR10502:SF133)	calcium-binding protein(PC00060)	Rattus norvegicus
RAT|RGD=3967|UniProtKB=Q7TQ11	Q7TQ11	Aa1018;Vtn;PTN002340870;orthologs	VITRONECTIN (PTHR22917:SF3)		Rattus norvegicus
RAT|RGD=621619|UniProtKB=P57790	P57790	Kelch-like ECH-associated protein 1;Keap1;PTN000697174;orthologs	KELCH-LIKE ECH-ASSOCIATED PROTEIN 1 (PTHR24412:SF162)	scaffold/adaptor protein(PC00226)	Rattus norvegicus
RAT|RGD=2240|UniProtKB=P27139	P27139	Carbonic anhydrase 2;Ca2;PTN000437348;orthologs	CARBONIC ANHYDRASE 2 (PTHR18952:SF120)	dehydratase(PC00091)	Rattus norvegicus
RAT|RGD=735066|UniProtKB=Q7TPB7	Q7TPB7	MAL2A;Mal2;PTN000512319;orthologs	PROTEIN MAL2 (PTHR22776:SF42)	scaffold/adaptor protein(PC00226)	Rattus norvegicus
RAT|Ensembl=ENSRNOG00000042996|UniProtKB=D4ACR1	D4ACR1	Ig-like domain-containing protein;unassigned;PTN001149018;orthologs	IG HEAVY CHAIN V REGION H8-RELATED (PTHR23266:SF246)	immunoglobulin(PC00123)	Rattus norvegicus
RAT|RGD=1561983|UniProtKB=D3ZAU0	D3ZAU0	Mucin 5B, oligomeric mucus/gel-forming;Muc5b;PTN000886105;orthologs	MUCIN-5B (PTHR11339:SF269)	extracellular matrix protein(PC00102)	Rattus norvegicus
RAT|RGD=620319|UniProtKB=Q62930	Q62930	Complement component C9;C9;PTN000448752;orthologs	COMPLEMENT COMPONENT C9 (PTHR45742:SF3)	complement component(PC00078)	Rattus norvegicus
RAT|RGD=3731|UniProtKB=P07632	P07632	Superoxide dismutase [Cu-Zn];Sod1;PTN000000202;orthologs	SUPEROXIDE DISMUTASE [CU-ZN] (PTHR10003:SF71)	oxidoreductase(PC00176)	Rattus norvegicus
RAT|RGD=1593284|UniProtKB=P0DMW0	P0DMW0	Heat shock 70 kDa protein 1A;Hspa1a;PTN002321653;orthologs	HEAT SHOCK 70 KDA PROTEIN 1A-RELATED (PTHR19375:SF223)	Hsp70 family chaperone(PC00027)	Rattus norvegicus
RAT|RGD=9245878|UniProtKB=A0A0G2JW12	A0A0G2JW12	C4a anaphylatoxin;LOC103689965;PTN007504788;orthologs	COMPLEMENT C4-A-RELATED (PTHR11412:SF86)	protease inhibitor(PC00191)	Rattus norvegicus
RAT|Ensembl=ENSRNOG00000059949|UniProtKB=A0A0G2JXE0	A0A0G2JXE0	Histone H2B;LOC102549061;PTN002361714;orthologs	HISTONE H2B TYPE 2-F (PTHR23428:SF364)	chromatin/chromatin-binding, or -regulatory protein(PC00077)	Rattus norvegicus
RAT|Ensembl=ENSRNOG00000061431|UniProtKB=A0A0G2JW41	A0A0G2JW41	Ig-like domain-containing protein;unassigned;PTN002357479;orthologs	IG KAPPA CHAIN V REGION S211-RELATED (PTHR23267:SF294)	immunoglobulin(PC00123)	Rattus norvegicus
RAT|RGD=3665|UniProtKB=P08427	P08427	Pulmonary surfactant-associated protein A;Sftpa1;PTN000615923;orthologs	PULMONARY SURFACTANT-ASSOCIATED PROTEIN A1 (PTHR24024:SF13)	surfactant(PC00212)	Rattus norvegicus
RAT|RGD=1308088|UniProtKB=M0R4L7	M0R4L7	Histone H2B;Hist1h2bl;PTN000604023;orthologs	HISTONE H2B TYPE 1-C/E/F/G/I (PTHR23428:SF335)	chromatin/chromatin-binding, or -regulatory protein(PC00077)	Rattus norvegicus
RAT|RGD=620133|UniProtKB=Q9R010	Q9R010	Calcium and integrin-binding protein 1;Cib1;PTN000551396;orthologs	CALCIUM AND INTEGRIN-BINDING PROTEIN 1 (PTHR45791:SF3)		Rattus norvegicus
RAT|RGD=1563726|UniProtKB=D4A260	D4A260	Spermatogenesis-associated 16;Spata16;PTN000784344;orthologs	SPERMATOGENESIS-ASSOCIATED PROTEIN 16 (PTHR47228:SF1)		Rattus norvegicus
RAT|RGD=619717|UniProtKB=P68370	P68370	Tubulin alpha-1A chain;Tuba1a;PTN000173220;orthologs	TUBULIN ALPHA-1A CHAIN (PTHR11588:SF133)	tubulin(PC00228)	Rattus norvegicus
RAT|RGD=1561090|UniProtKB=M0RB22	M0RB22	Protein-tyrosine-phosphatase;Ptprd;PTN002317836;orthologs	RECEPTOR-TYPE TYROSINE-PROTEIN PHOSPHATASE DELTA (PTHR19134:SF430)	protein phosphatase(PC00195)	Rattus norvegicus
RAT|RGD=61816|UniProtKB=Q9QXQ0	Q9QXQ0	Alpha-actinin-4;Actn4;PTN000747509;orthologs	ALPHA-ACTININ-4 (PTHR11915:SF425)	actin or actin-binding cytoskeletal protein(PC00041)	Rattus norvegicus
RAT|Ensembl=ENSRNOG00000030387|UniProtKB=P08932	P08932	T-kininogen 2;unassigned;PTN002301578;orthologs	KININOGEN-1 (PTHR13814:SF12)	protease inhibitor(PC00191)	Rattus norvegicus
RAT|RGD=1589461|UniProtKB=D3ZVK7	D3ZVK7	Histone H2A;Hist1h2ak;PTN000604928;orthologs	HISTONE H2A TYPE 1-B/E (PTHR23430:SF196)	chromatin/chromatin-binding, or -regulatory protein(PC00077)	Rattus norvegicus
RAT|Ensembl=ENSRNOG00000053228|UniProtKB=A0A0G2JWX0	A0A0G2JWX0	Ig-like domain-containing protein;unassigned;PTN002357232;orthologs	IMMUNOGLOBULIN KAPPA VARIABLE 1-99 (PTHR23267:SF485)	immunoglobulin(PC00123)	Rattus norvegicus
RAT|RGD=3747|UniProtKB=P09006	P09006	Serine protease inhibitor A3N;Serpina3n;PTN000156507;orthologs	SERINE PROTEASE INHIBITOR A3N (PTHR11461:SF133)	protease inhibitor(PC00191)	Rattus norvegicus
RAT|RGD=1303167|UniProtKB=Q6MG71	Q6MG71	Choline transporter-like protein 4;Slc44a4;PTN000272960;orthologs	CHOLINE TRANSPORTER-LIKE PROTEIN 4 (PTHR12385:SF37)	secondary carrier transporter(PC00258)	Rattus norvegicus
RAT|RGD=1592176|UniProtKB=A9UMV8	A9UMV8	Histone H2A.J;H2aj;PTN000605060;orthologs	HISTONE H2A.J (PTHR23430:SF355)	chromatin/chromatin-binding, or -regulatory protein(PC00077)	Rattus norvegicus
RAT|RGD=620005|UniProtKB=P08649	P08649	Complement C4;C4;PTN001349495;orthologs	COMPLEMENT C4-A-RELATED (PTHR11412:SF86)	protease inhibitor(PC00191)	Rattus norvegicus
RAT|Ensembl=ENSRNOG00000038336|UniProtKB=F1M7B3	F1M7B3	Ig-like domain-containing protein;unassigned;PTN001511647;orthologs	IG KAPPA CHAIN V-II REGION 26-10 (PTHR23267:SF278)	immunoglobulin(PC00123)	Rattus norvegicus
RAT|RGD=2130|UniProtKB=P04639	P04639	Apolipoprotein A-I;Apoa1;PTN001451584;orthologs	APOLIPOPROTEIN A-I (PTHR18976:SF11)	apolipoprotein(PC00052)	Rattus norvegicus
RAT|Ensembl=ENSRNOG00000028543|UniProtKB=M0R5J4	M0R5J4	2-phospho-D-glycerate hydro-lyase;unassigned;PTN001374693;orthologs	ALPHA-ENOLASE (PTHR11902:SF12)	lyase(PC00144)	Rattus norvegicus
RAT|RGD=3026|UniProtKB=P00697	P00697	Lysozyme C-1;Lyz1;PTN000150748;orthologs	LYSOZYME C (PTHR11407:SF28)	glycosidase(PC00110)	Rattus norvegicus
RAT|RGD=1563547|UniProtKB=D3Z8T8	D3Z8T8	RGD1563547 (Predicted);Smim22;PTN002200487;orthologs	SMALL INTEGRAL MEMBRANE PROTEIN 22 (PTHR36982:SF3)		Rattus norvegicus
RAT|RGD=620588|UniProtKB=Q63691	Q63691	Monocyte differentiation antigen CD14;Cd14;PTN000066870;orthologs	MONOCYTE DIFFERENTIATION ANTIGEN CD14 (PTHR10630:SF3)	transmembrane signal receptor(PC00197)	Rattus norvegicus
RAT|RGD=6495253|UniProtKB=M0RCJ9	M0RCJ9	Protein MAL2-like;LOC100911027;PTN001479660;orthologs	PROTEIN MAL2 (PTHR22776:SF42)	scaffold/adaptor protein(PC00226)	Rattus norvegicus
RAT|RGD=68344|UniProtKB=P62986	P62986	Ubiquitin-60S ribosomal protein L40;Uba52;PTN000708336;orthologs	UBIQUITIN-40S RIBOSOMAL PROTEIN S27A (PTHR10666:SF442)		Rattus norvegicus
RAT|Ensembl=ENSRNOG00000046602|UniProtKB=M0R6C7	M0R6C7	Uncharacterized protein;unassigned;PTN002478033;orthologs	MUCIN-2 (PTHR11339:SF391)	extracellular matrix protein(PC00102)	Rattus norvegicus
RAT|Ensembl=ENSRNOG00000047599|UniProtKB=M0RDF2	M0RDF2	Ig-like domain-containing protein;unassigned;PTN001511228;orthologs	IG HEAVY CHAIN V REGION AMPC1-RELATED (PTHR23266:SF114)	immunoglobulin(PC00123)	Rattus norvegicus
RAT|RGD=61846|UniProtKB=P21670	P21670	Proteasome subunit alpha type-4;Psma4;PTN000174946;orthologs	PROTEASOME SUBUNIT ALPHA TYPE-4 (PTHR11599:SF13)	protease(PC00190)	Rattus norvegicus
RAT|Ensembl=ENSRNOG00000053188|UniProtKB=F1LW26	F1LW26	Ig-like domain-containing protein;unassigned;PTN002357390;orthologs	IG KAPPA CHAIN V-III REGION 50S10.1-RELATED (PTHR23267:SF343)	immunoglobulin(PC00123)	Rattus norvegicus
RAT|RGD=61908|UniProtKB=P09527	P09527	Ras-related protein Rab-7a;Rab7a;PTN000635804;orthologs	RAS-RELATED PROTEIN RAB-7A (PTHR47981:SF13)	small GTPase(PC00208)	Rattus norvegicus
RAT|RGD=1303058|UniProtKB=Q6RY07	Q6RY07	Acidic mammalian chitinase;Chia;PTN000126584;orthologs	ACIDIC MAMMALIAN CHITINASE (PTHR11177:SF188)	glycosidase(PC00110)	Rattus norvegicus
RAT|RGD=3909|UniProtKB=Q6IRE4	Q6IRE4	Tumor susceptibility gene 101 protein;Tsg101;PTN000592466;orthologs	TUMOR SUSCEPTIBILITY GENE 101 PROTEIN (PTHR23306:SF17)	ubiquitin-protein ligase(PC00234)	Rattus norvegicus
RAT|Ensembl=ENSRNOG00000059093|UniProtKB=A0A0G2K7R1	A0A0G2K7R1	Histone domain-containing protein;unassigned;PTN002361721;orthologs	HISTONE H2B TYPE 1-D (PTHR23428:SF250)	chromatin/chromatin-binding, or -regulatory protein(PC00077)	Rattus norvegicus
RAT|RGD=2075|UniProtKB=P24090	P24090	Alpha-2-HS-glycoprotein;Ahsg;PTN000352273;orthologs	ALPHA-2-HS-GLYCOPROTEIN (PTHR13814:SF6)	protease inhibitor(PC00191)	Rattus norvegicus
RAT|RGD=3083|UniProtKB=P70490	P70490	Lactadherin;Mfge8;PTN000013466;orthologs	LACTADHERIN (PTHR24543:SF317)	oxidoreductase(PC00176)	Rattus norvegicus
RAT|RGD=2119|UniProtKB=P14669	P14669	Annexin A3;Anxa3;PTN000052670;orthologs	ANNEXIN A3 (PTHR10502:SF25)	calcium-binding protein(PC00060)	Rattus norvegicus
RAT|RGD=1566374|UniProtKB=P0C169	P0C169	Histone H2A type 1-C;unassigned;PTN000605021;orthologs	HISTONE H2A TYPE 1-C (PTHR23430:SF28)	chromatin/chromatin-binding, or -regulatory protein(PC00077)	Rattus norvegicus
RAT|RGD=2069|UniProtKB=P01015	P01015	Angiotensinogen;Agt;PTN000156318;orthologs	ANGIOTENSINOGEN (PTHR11461:SF13)	protease inhibitor(PC00191)	Rattus norvegicus
RAT|RGD=1306258|UniProtKB=A0A0G2JWX9	A0A0G2JWX9	Chloride channel accessory 1;Clca1;PTN002238565;orthologs	CALCIUM-ACTIVATED CHLORIDE CHANNEL REGULATOR 1 (PTHR10579:SF52)	ion channel(PC00133)	Rattus norvegicus
RAT|Ensembl=ENSRNOG00000056290|UniProtKB=A0A0G2JXF0	A0A0G2JXF0	Ig-like domain-containing protein;unassigned;PTN002357480;orthologs	IG KAPPA CHAIN V REGION S211-RELATED (PTHR23267:SF294)	immunoglobulin(PC00123)	Rattus norvegicus
RAT|Ensembl=ENSRNOG00000060746|UniProtKB=A0A0G2K3S3	A0A0G2K3S3	Ig-like domain-containing protein;unassigned;PTN002357233;orthologs	IG KAPPA CHAIN V-II REGION 26-10 (PTHR23267:SF278)	immunoglobulin(PC00123)	Rattus norvegicus
RAT|GeneID=501232|UniProtKB=Q63010	Q63010	Liver carboxylesterase B-1;unassigned;PTN002265356;orthologs	CARBOXYLESTERASE 1F (PTHR11559:SF181)	esterase(PC00097)	Rattus norvegicus
RAT|RGD=1307892|UniProtKB=D4A707	D4A707	Ly6/Plaur domain containing 2 (Predicted), isoform CRA_a;Lypd2;PTN000004108;orthologs	LY6/PLAUR DOMAIN-CONTAINING PROTEIN 2 (PTHR10036:SF11)		Rattus norvegicus
RAT|RGD=728890|UniProtKB=Q5EGZ1	Q5EGZ1	Angiotensin-converting enzyme 2;Ace2;PTN001314457;orthologs	ANGIOTENSIN-CONVERTING ENZYME 2 (PTHR10514:SF24)	metalloprotease(PC00153)	Rattus norvegicus
RAT|RGD=1310912|UniProtKB=F7DLY1	F7DLY1	EPS8-like 2;Eps8l2;PTN000264947;orthologs	EPIDERMAL GROWTH FACTOR RECEPTOR KINASE SUBSTRATE 8-LIKE PROTEIN 2 (PTHR12287:SF20)	scaffold/adaptor protein(PC00226)	Rattus norvegicus
RAT|RGD=69367|UniProtKB=A0A0G2JWD0	A0A0G2JWD0	Prominin 1;Prom1;PTN002333042;orthologs	PROMININ-1 (PTHR22730:SF3)		Rattus norvegicus
RAT|RGD=1306927|UniProtKB=F1M9L4	F1M9L4	Cation-transporting ATPase;Atp13a4;PTN000643570;orthologs	CATION-TRANSPORTING ATPASE 13A4-RELATED (PTHR45630:SF1)	primary active transporter(PC00068)	Rattus norvegicus
RAT|RGD=2411|UniProtKB=P48199	P48199	C-reactive protein;Crp;PTN000444422;orthologs	C-REACTIVE PROTEIN (PTHR45869:SF7)		Rattus norvegicus
RAT|RGD=2138|UniProtKB=P02650	P02650	Apolipoprotein E;Apoe;PTN000439020;orthologs	APOLIPOPROTEIN E (PTHR18976:SF2)	apolipoprotein(PC00052)	Rattus norvegicus
RAT|RGD=620633|UniProtKB=Q63416	Q63416	Inter-alpha-trypsin inhibitor heavy chain H3;Itih3;PTN000037610;orthologs	INTER-ALPHA-TRYPSIN INHIBITOR HEAVY CHAIN H3 (PTHR10338:SF115)	protease inhibitor(PC00191)	Rattus norvegicus
RAT|RGD=620577|UniProtKB=Q62636	Q62636	Ras-related protein Rap-1b;Rap1b;PTN000631770;orthologs	RAS-RELATED PROTEIN RAP-1B-RELATED (PTHR24070:SF393)	small GTPase(PC00208)	Rattus norvegicus
RAT|RGD=3907|UniProtKB=P05371	P05371	Clusterin;Clu;PTN000103799;orthologs	CLUSTERIN (PTHR10970:SF1)		Rattus norvegicus
RAT|RGD=1306631|UniProtKB=D3ZB44	D3ZB44	RCG27445;Zfp324;PTN000692588;orthologs	ZINC FINGER PROTEIN 324A (PTHR24377:SF621)	C2H2 zinc finger transcription factor(PC00248)	Rattus norvegicus
RAT|RGD=620039|UniProtKB=Q63716	Q63716	Peroxiredoxin-1;Prdx1;PTN000073915;orthologs	PEROXIREDOXIN-1 (PTHR10681:SF111)	peroxidase(PC00180)	Rattus norvegicus
RAT|RGD=628614|UniProtKB=P36953	P36953	Afamin;Afm;PTN000147379;orthologs	AFAMIN (PTHR11385:SF14)	transfer/carrier protein(PC00219)	Rattus norvegicus
RAT|Ensembl=ENSRNOG00000059176|UniProtKB=A0A0G2JUY3	A0A0G2JUY3	Ig-like domain-containing protein;unassigned;PTN002357221;orthologs	IG-LIKE DOMAIN-CONTAINING PROTEIN (PTHR23267:SF427)	immunoglobulin(PC00123)	Rattus norvegicus
RAT|Ensembl=ENSRNOG00000057376|UniProtKB=A0A0G2K7P6	A0A0G2K7P6	IGv domain-containing protein;unassigned;PTN002357249;orthologs	IGV DOMAIN-CONTAINING PROTEIN-RELATED (PTHR23267:SF414)	immunoglobulin(PC00123)	Rattus norvegicus
RAT|RGD=1562743|UniProtKB=P01836	P01836	Ig kappa chain C region, A allele;unassigned;PTN001511032;orthologs	IMMUNOGLOBULIN KAPPA CONSTANT (PTHR23411:SF36)	immunoglobulin receptor superfamily(PC00124)	Rattus norvegicus
RAT|GeneID=64647|UniProtKB=Q00715	Q00715	Histone H2B type 1;unassigned;PTN002361720;orthologs	HISTONE H2B TYPE 1-D (PTHR23428:SF250)	chromatin/chromatin-binding, or -regulatory protein(PC00077)	Rattus norvegicus
RAT|Ensembl=ENSRNOG00000058460|UniProtKB=M0R8B5	M0R8B5	Ig-like domain-containing protein;unassigned;PTN002357387;orthologs	IG KAPPA CHAIN V-III REGION 50S10.1-RELATED (PTHR23267:SF343)	immunoglobulin(PC00123)	Rattus norvegicus
RAT|RGD=1589758|UniProtKB=A0A0G2JXI1	A0A0G2JXI1	Coagulation factor V;F5;;orthologs			Rattus norvegicus
RAT|Ensembl=ENSRNOG00000058552|UniProtKB=A0A0G2K458	A0A0G2K458	Ig-like domain-containing protein;unassigned;PTN002357403;orthologs	IMMUNOGLOBULIN KAPPA VARIABLE 1-39-RELATED (PTHR23267:SF402)	immunoglobulin(PC00123)	Rattus norvegicus
RAT|Ensembl=ENSRNOG00000017695|UniProtKB=A0A0G2K3Z9	A0A0G2K3Z9	Peroxiredoxin-1;unassigned;PTN002242095;orthologs	PEROXIREDOXIN-1 (PTHR10681:SF111)	peroxidase(PC00180)	Rattus norvegicus
RAT|RGD=3934|UniProtKB=P17559	P17559	Uteroglobin;Scgb1a1;PTN000015479;orthologs	UTEROGLOBIN (PTHR10136:SF6)	cytokine(PC00083)	Rattus norvegicus
RAT|RGD=3326|UniProtKB=P17475	P17475	Alpha-1-antiproteinase;Serpina1;PTN000156609;orthologs	ALPHA-1-ANTITRYPSIN (PTHR11461:SF165)	protease inhibitor(PC00191)	Rattus norvegicus
RAT|RGD=1310239|UniProtKB=D3ZQU7	D3ZQU7	Glycoprotein Ib platelet subunit alpha;Gp1ba;PTN000689330;orthologs	PLATELET GLYCOPROTEIN IB ALPHA CHAIN (PTHR24373:SF371)	transmembrane signal receptor(PC00197)	Rattus norvegicus
RAT|RGD=62040|UniProtKB=P20059	P20059	Hemopexin;Hpx;PTN000346691;orthologs	HEMOPEXIN (PTHR10201:SF136)	metalloprotease(PC00153)	Rattus norvegicus
RAT|RGD=2120|UniProtKB=P14668	P14668	Annexin A5;Anxa5;PTN000052810;orthologs	ANNEXIN A5 (PTHR10502:SF26)	calcium-binding protein(PC00060)	Rattus norvegicus
RAT|GeneID=64646|UniProtKB=Q4FZT6	Q4FZT6	Histone H2A type 3;unassigned;PTN002361891;orthologs	HISTONE H2A TYPE 3 (PTHR23430:SF220)	chromatin/chromatin-binding, or -regulatory protein(PC00077)	Rattus norvegicus
RAT|RGD=62043|UniProtKB=P22985	P22985	Xanthine dehydrogenase/oxidase;Xdh;PTN000225709;orthologs	XANTHINE DEHYDROGENASE/OXIDASE (PTHR11908:SF80)	oxidoreductase(PC00176)	Rattus norvegicus
RAT|Ensembl=ENSRNOG00000048070|UniProtKB=F1M1R0	F1M1R0	Ig kappa chain V-IV region-like;LOC690813;PTN001511613;orthologs	IMMUNOGLOBULIN KAPPA VARIABLE 4-1 (PTHR23267:SF425)	immunoglobulin(PC00123)	Rattus norvegicus
RAT|RGD=6489478|UniProtKB=P62982	P62982	Ubiquitin-40S ribosomal protein S27a;Rps27a;PTN000708358;orthologs	POLYUBIQUITIN-C (PTHR10666:SF458)		Rattus norvegicus

## Sheet: UI-EVs_Mouse
Table S1. Host-derived proteins identified from rodent BALF EVs. UI-EVs_Rat, BALF EVs from uninfected Rats. Pc+EVs_Rat, BALF EVs from P. carinii-infected rats. UI-EVs_Mouse, BALF EVs from uninfected mice. Pc+EVs_Mouse, BALF EVs from P. murina-infected mice.
Gene ID	Mapped ID	Gene Name;Gene Symbol;ID;Ortholog	PANTHER Family/Subfamily	PANTHER Protein Class	Species
MOUSE|MGI=MGI=88246|UniProtKB=P07356	P07356	Annexin A2;Anxa2;PTN000052635;orthologs	ANNEXIN A2-RELATED (PTHR10502:SF18)	calcium-binding protein(PC00060)	Mus musculus
MOUSE|MGI=MGI=99705|UniProtKB=D3Z2H9	D3Z2H9	Tropomyosin 3, related sequence 7;Tpm3-rs7;PTN001059869;orthologs	TROPOMYOSIN 3, RELATED SEQUENCE 7 (PTHR19269:SF73)	actin binding motor protein(PC00040)	Mus musculus
MOUSE|MGI=MGI=1097705|UniProtKB=O08677	O08677	Kininogen-1;Kng1;PTN000009502;orthologs	KININOGEN-1 (PTHR13814:SF12)	protease inhibitor(PC00191)	Mus musculus
MOUSE|MGI=MGI=105306|UniProtKB=P35278	P35278	Ras-related protein Rab-5C;Rab5c;PTN000634725;orthologs	RAS-RELATED PROTEIN RAB-5C (PTHR24073:SF366)	small GTPase(PC00208)	Mus musculus
MOUSE|MGI=MGI=98931|UniProtKB=P26040	P26040	Ezrin;Ezr;PTN000590031;orthologs	EZRIN (PTHR23281:SF13)	actin or actin-binding cytoskeletal protein(PC00041)	Mus musculus
MOUSE|MGI=MGI=2444552|UniProtKB=Q8BFZ3	Q8BFZ3	Beta-actin-like protein 2;Actbl2;PTN000233358;orthologs	BETA-ACTIN-LIKE PROTEIN 2 (PTHR11937:SF168)	actin and actin related protein(PC00039)	Mus musculus
MOUSE|MGI=MGI=88049|UniProtKB=Q00623	Q00623	Apolipoprotein A-I;Apoa1;PTN000439050;orthologs	APOLIPOPROTEIN A-I (PTHR18976:SF11)	apolipoprotein(PC00052)	Mus musculus
MOUSE|MGI=MGI=107804|UniProtKB=P05213	P05213	Tubulin alpha-1B chain;Tuba1b;PTN000173217;orthologs	TUBULIN ALPHA-1B CHAIN (PTHR11588:SF251)	tubulin(PC00228)	Mus musculus
MOUSE|MGI=MGI=1913304|UniProtKB=Q9D1A2	Q9D1A2	Cytosolic non-specific dipeptidase;Cndp2;PTN000110693;orthologs	CYTOSOLIC NON-SPECIFIC DIPEPTIDASE (PTHR43270:SF11)	metalloprotease(PC00153)	Mus musculus
MOUSE|MGI=MGI=1312985|UniProtKB=Q9WVA4	Q9WVA4	Transgelin-2;Tagln2;PTN000437603;orthologs	TRANSGELIN-2 (PTHR47385:SF20)		Mus musculus
MOUSE|MGI=MGI=95485|UniProtKB=P19096	P19096	Fatty acid synthase;Fasn;PTN000196576;orthologs	FATTY ACID SYNTHASE (PTHR43775:SF7)		Mus musculus
MOUSE|MGI=MGI=2148924|UniProtKB=Q9Z1Q5	Q9Z1Q5	Chloride intracellular channel protein 1;Clic1;PTN000136536;orthologs	CHLORIDE INTRACELLULAR CHANNEL PROTEIN 1 (PTHR43920:SF2)	ion channel(PC00133)	Mus musculus
MOUSE|MGI=MGI=88348|UniProtKB=P40240	P40240	CD9 antigen;Cd9;PTN000445011;orthologs	CD9 ANTIGEN (PTHR19282:SF163)	scaffold/adaptor protein(PC00226)	Mus musculus
MOUSE|MGI=MGI=1928375|UniProtKB=Q9JM76	Q9JM76	Actin-related protein 2/3 complex subunit 3;Arpc3;PTN000273446;orthologs	ACTIN-RELATED PROTEIN 2/3 COMPLEX SUBUNIT 3 (PTHR12391:SF10)	actin or actin-binding cytoskeletal protein(PC00041)	Mus musculus
MOUSE|MGI=MGI=96448|UniProtKB=P01872	P01872	Immunoglobulin heavy constant mu;Ighm;PTN001908827;orthologs	IMMUNOGLOBULIN HEAVY CONSTANT MU (PTHR23411:SF35)	immunoglobulin receptor superfamily(PC00124)	Mus musculus
MOUSE|MGI=MGI=87991|UniProtKB=P07724	P07724	Albumin;Alb;PTN000147393;orthologs	ALBUMIN (PTHR11385:SF15)	transfer/carrier protein(PC00219)	Mus musculus
MOUSE|MGI=MGI=1917379|UniProtKB=Q91VA1	Q91VA1	Choline transporter-like protein 4;Slc44a4;PTN000272959;orthologs	CHOLINE TRANSPORTER-LIKE PROTEIN 4 (PTHR12385:SF37)	secondary carrier transporter(PC00258)	Mus musculus
MOUSE|MGI=MGI=98874|UniProtKB=P10639	P10639	Thioredoxin;Txn;PTN000047334;orthologs	THIOREDOXIN (PTHR10438:SF18)	oxidoreductase(PC00176)	Mus musculus
MOUSE|MGI=MGI=1915472|UniProtKB=P68372	P68372	Tubulin beta-4B chain;Tubb4b;PTN000172858;orthologs	TUBULIN BETA-4B CHAIN (PTHR11588:SF247)	tubulin(PC00228)	Mus musculus
MOUSE|MGI=MGI=1924657|UniProtKB=Q6PHN9	Q6PHN9	Ras-related protein Rab-35;Rab35;PTN000634906;orthologs	RAS-RELATED PROTEIN RAB-35 (PTHR47977:SF76)	small GTPase(PC00208)	Mus musculus
MOUSE|MGI=MGI=2138143|UniProtKB=Q8BI29	Q8BI29	Specifically androgen-regulated gene protein;Sarg;PTN000489392;orthologs	SPECIFICALLY ANDROGEN-REGULATED GENE PROTEIN (PTHR21555:SF0)		Mus musculus
MOUSE|MGI=MGI=1097667|UniProtKB=Q8BHN3	Q8BHN3	Neutral alpha-glucosidase AB;Ganab;PTN000509777;orthologs	NEUTRAL ALPHA-GLUCOSIDASE AB (PTHR22762:SF162)	glucosidase(PC00108)	Mus musculus
MOUSE|MGI=MGI=94919|UniProtKB=P28843	P28843	Dipeptidyl peptidase 4;Dpp4;PTN000198473;orthologs	DIPEPTIDYL PEPTIDASE 4 (PTHR11731:SF128)	serine protease(PC00203)	Mus musculus
MOUSE|MGI=MGI=97592|UniProtKB=P05132	P05132	cAMP-dependent protein kinase catalytic subunit alpha;Prkaca;PTN000682599;orthologs	CAMP-DEPENDENT PROTEIN KINASE CATALYTIC SUBUNIT ALPHA (PTHR24353:SF82)	non-receptor serine/threonine protein kinase(PC00167)	Mus musculus
MOUSE|MGI=MGI=1349763|UniProtKB=O08553	O08553	Dihydropyrimidinase-related protein 2;Dpysl2;PTN000182539;orthologs	DIHYDROPYRIMIDINASE-RELATED PROTEIN 2 (PTHR11647:SF56)	hydrolase(PC00121)	Mus musculus
MOUSE|MGI=MGI=1345153|UniProtKB=Q9WVE8	Q9WVE8	Protein kinase C and casein kinase substrate in neurons protein 2;Pacsin2;PTN000103037;orthologs	PROTEIN KINASE C AND CASEIN KINASE SUBSTRATE IN NEURONS PROTEIN 2 (PTHR23065:SF14)	actin or actin-binding cytoskeletal protein(PC00041)	Mus musculus
MOUSE|MGI=MGI=98821|UniProtKB=Q921I1	Q921I1	Serotransferrin;Tf;PTN000160000;orthologs	SEROTRANSFERRIN (PTHR11485:SF31)	transfer/carrier protein(PC00219)	Mus musculus
MOUSE|MGI=MGI=103225|UniProtKB=Q64462	Q64462	Cytochrome P450 4B1;Cyp4b1;PTN000669769;orthologs	CYTOCHROME P450 4B1 (PTHR24291:SF149)	oxygenase(PC00177)	Mus musculus
MOUSE|MGI=MGI=99846|UniProtKB=P50396	P50396	Rab GDP dissociation inhibitor alpha;Gdi1;PTN000209492;orthologs	RAB GDP DISSOCIATION INHIBITOR ALPHA (PTHR11787:SF3)	G-protein modulator(PC00022)	Mus musculus
MOUSE|MGI=MGI=1891831|UniProtKB=O70456	O70456	14-3-3 protein sigma;Sfn;PTN000429026;orthologs	14-3-3 PROTEIN SIGMA (PTHR18860:SF14)	scaffold/adaptor protein(PC00226)	Mus musculus
MOUSE|MGI=MGI=95669|UniProtKB=P21614	P21614	Vitamin D-binding protein;Gc;PTN000147414;orthologs	VITAMIN D-BINDING PROTEIN (PTHR11385:SF11)	transfer/carrier protein(PC00219)	Mus musculus
MOUSE|MGI=MGI=1919025|UniProtKB=Q9DBD0	Q9DBD0	Inhibitor of carbonic anhydrase;Ica;PTN000160009;orthologs	INHIBITOR OF CARBONIC ANHYDRASE (PTHR11485:SF20)	transfer/carrier protein(PC00219)	Mus musculus
MOUSE|MGI=MGI=88115|UniProtKB=Q03265	Q03265	ATP synthase subunit alpha, mitochondrial;Atp5f1a;PTN000389914;orthologs	ATP SYNTHASE SUBUNIT ALPHA, MITOCHONDRIAL (PTHR48082:SF2)	ATP synthase(PC00002)	Mus musculus
MOUSE|MGI=MGI=109656|UniProtKB=Q61792	Q61792	LIM and SH3 domain protein 1;Lasp1;PTN000113334;orthologs	LIM AND SH3 DOMAIN PROTEIN 1 (PTHR46218:SF2)		Mus musculus
MOUSE|MGI=MGI=1340899|UniProtKB=Q61362	Q61362	Chitinase-3-like protein 1;Chi3l1;PTN000126624;orthologs	CHITINASE-3-LIKE PROTEIN 1 (PTHR11177:SF202)	glycosidase(PC00110)	Mus musculus
MOUSE|MGI=MGI=1915339|UniProtKB=P59999	P59999	Actin-related protein 2/3 complex subunit 4;Arpc4;PTN000505014;orthologs	ACTIN-RELATED PROTEIN 2/3 COMPLEX SUBUNIT 4 (PTHR22629:SF0)	actin or actin-binding cytoskeletal protein(PC00041)	Mus musculus
MOUSE|MGI=MGI=1341098|UniProtKB=Q91Z98	Q91Z98	Chitinase-like protein 4;Chil4;PTN000126570;orthologs	CHITINASE-LIKE PROTEIN 3-RELATED (PTHR11177:SF140)	glycosidase(PC00110)	Mus musculus
MOUSE|MGI=MGI=95402|UniProtKB=P49222	P49222	Protein 4.2;Epb42;PTN000173677;orthologs	PROTEIN 4.2 (PTHR11590:SF44)	transferase(PC00220)	Mus musculus
MOUSE|MGI=MGI=1914675|UniProtKB=Q8R5F8	Q8R5F8	Epidermal growth factor receptor kinase substrate 8-like protein 1;Eps8l1;PTN000264919;orthologs	EPIDERMAL GROWTH FACTOR RECEPTOR KINASE SUBSTRATE 8-LIKE PROTEIN 1 (PTHR12287:SF19)	scaffold/adaptor protein(PC00226)	Mus musculus
MOUSE|MGI=MGI=1915615|UniProtKB=Q91V41	Q91V41	Ras-related protein Rab-14;Rab14;PTN000633952;orthologs	RAS-RELATED PROTEIN RAB-14 (PTHR24073:SF185)	small GTPase(PC00208)	Mus musculus
MOUSE|MGI=MGI=96763|UniProtKB=P16125	P16125	L-lactate dehydrogenase B chain;Ldhb;PTN000166389;orthologs	L-LACTATE DEHYDROGENASE B CHAIN (PTHR43128:SF2)	dehydrogenase(PC00092)	Mus musculus
MOUSE|MGI=MGI=1914864|UniProtKB=Q8BVE3	Q8BVE3	V-type proton ATPase subunit H;Atp6v1h;PTN000075650;orthologs	V-TYPE PROTON ATPASE SUBUNIT H (PTHR10698:SF0)	ATP synthase(PC00002)	Mus musculus
MOUSE|MGI=MGI=2448316|UniProtKB=Q64523	Q64523	Histone H2A type 2-C;H2ac20;PTN000605131;orthologs	HISTONE H2A TYPE 2-C (PTHR23430:SF130)	chromatin/chromatin-binding, or -regulatory protein(PC00077)	Mus musculus
MOUSE|MGI=MGI=99836|UniProtKB=P28666	P28666	Murinoglobulin-2;Mug2;PTN000151170;orthologs	MURINOGLOBULIN-1-RELATED (PTHR11412:SF133)	protease inhibitor(PC00191)	Mus musculus
MOUSE|MGI=MGI=108109|UniProtKB=P61982	P61982	14-3-3 protein gamma;Ywhag;PTN000428994;orthologs	14-3-3 PROTEIN GAMMA (PTHR18860:SF22)	scaffold/adaptor protein(PC00226)	Mus musculus
MOUSE|MGI=MGI=99600|UniProtKB=P47738	P47738	Aldehyde dehydrogenase, mitochondrial;Aldh2;PTN000192867;orthologs	ALDEHYDE DEHYDROGENASE, MITOCHONDRIAL (PTHR11699:SF233)	dehydrogenase(PC00092)	Mus musculus
MOUSE|MGI=MGI=106603|UniProtKB=O08797	O08797	SPI6;Serpinb9;PTN000156862;orthologs	SERPIN B9 (PTHR11461:SF350)	protease inhibitor(PC00191)	Mus musculus
MOUSE|MGI=MGI=97549|UniProtKB=P62962	P62962	Profilin-1;Pfn1;PTN000358514;orthologs	PROFILIN-1 (PTHR13936:SF14)	non-motor actin binding protein(PC00165)	Mus musculus
MOUSE|MGI=MGI=2445003|UniProtKB=Q5FWK3	Q5FWK3	Rho GTPase-activating protein 1;Arhgap1;PTN000571352;orthologs	RHO GTPASE-ACTIVATING PROTEIN 1 (PTHR45808:SF6)	GTPase-activating protein(PC00257)	Mus musculus
MOUSE|MGI=MGI=1921430|UniProtKB=E9Q5I3	E9Q5I3	Mucin 5, subtype B, tracheobronchial;Muc5b;PTN000886104;orthologs	MUCIN-5B (PTHR11339:SF269)	extracellular matrix protein(PC00102)	Mus musculus
MOUSE|MGI=MGI=2146607|UniProtKB=Q8BHB9	Q8BHB9	Chloride intracellular channel protein 6;Clic6;PTN000136460;orthologs	CHLORIDE INTRACELLULAR CHANNEL PROTEIN 6 (PTHR45476:SF1)	ion channel(PC00133)	Mus musculus
MOUSE|MGI=MGI=1915587|UniProtKB=Q9DCT8	Q9DCT8	Cysteine-rich protein 2;Crip2;PTN000654278;orthologs	CYSTEINE-RICH PROTEIN 2 (PTHR46074:SF2)	actin or actin-binding cytoskeletal protein(PC00041)	Mus musculus
MOUSE|MGI=MGI=98731|UniProtKB=P21981	P21981	Protein-glutamine gamma-glutamyltransferase 2;Tgm2;PTN000173644;orthologs	PROTEIN-GLUTAMINE GAMMA-GLUTAMYLTRANSFERASE 2 (PTHR11590:SF6)	transferase(PC00220)	Mus musculus
MOUSE|MGI=MGI=1339468|UniProtKB=P08207	P08207	Protein S100-A10;S100a10;PTN000181856;orthologs	PROTEIN S100-A10 (PTHR11639:SF74)	calmodulin-related(PC00061)	Mus musculus
MOUSE|MGI=MGI=88031|UniProtKB=Q07076	Q07076	Annexin A7;Anxa7;PTN000052837;orthologs	ANNEXIN A7 (PTHR10502:SF102)	calcium-binding protein(PC00060)	Mus musculus
MOUSE|MGI=MGI=103181|UniProtKB=O09164	O09164	Extracellular superoxide dismutase [Cu-Zn];Sod3;PTN000000178;orthologs	EXTRACELLULAR SUPEROXIDE DISMUTASE [CU-ZN] (PTHR10003:SF77)	oxidoreductase(PC00176)	Mus musculus
MOUSE|MGI=MGI=97887|UniProtKB=P26043	P26043	Radixin;Rdx;PTN000590054;orthologs	RADIXIN (PTHR23281:SF14)	actin or actin-binding cytoskeletal protein(PC00041)	Mus musculus
MOUSE|MGI=MGI=1921674|UniProtKB=Q32NZ6	Q32NZ6	Transmembrane channel-like protein 5;Tmc5;PTN000591984;orthologs	TRANSMEMBRANE CHANNEL-LIKE PROTEIN 5 (PTHR23302:SF5)	ion channel(PC00133)	Mus musculus
MOUSE|MGI=MGI=107200|UniProtKB=P08074	P08074	Carbonyl reductase [NADPH] 2;Cbr2;PTN000671477;orthologs	CARBONYL REDUCTASE [NADPH] 2 (PTHR44252:SF1)	reductase(PC00198)	Mus musculus
MOUSE|MGI=MGI=87854|UniProtKB=Q61838	Q61838	Pregnancy zone protein;Pzp;PTN000151185;orthologs	PREGNANCY ZONE PROTEIN (PTHR11412:SF116)	protease inhibitor(PC00191)	Mus musculus
MOUSE|MGI=MGI=94893|UniProtKB=Q9DCN2	Q9DCN2	NADH-cytochrome b5 reductase 3;Cyb5r3;PTN000452291;orthologs	NADH-CYTOCHROME B5 REDUCTASE 3 (PTHR19370:SF121)	reductase(PC00198)	Mus musculus
MOUSE|MGI=MGI=88262|UniProtKB=P40124	P40124	Adenylyl cyclase-associated protein 1;Cap1;PTN000068861;orthologs	ADENYLYL CYCLASE-ASSOCIATED PROTEIN 1 (PTHR10652:SF1)	actin or actin-binding cytoskeletal protein(PC00041)	Mus musculus
MOUSE|MGI=MGI=103078|UniProtKB=Q64105	Q64105	Sepiapterin reductase;Spr;PTN000672910;orthologs	SEPIAPTERIN REDUCTASE (PTHR44085:SF2)	reductase(PC00198)	Mus musculus
MOUSE|MGI=MGI=95851|UniProtKB=P13020	P13020	Gelsolin;Gsn;PTN000240182;orthologs	GELSOLIN (PTHR11977:SF29)	non-motor actin binding protein(PC00165)	Mus musculus
MOUSE|MGI=MGI=105975|UniProtKB=P04186	P04186	Complement factor B;Cfb;PTN001062802;orthologs	COMPLEMENT FACTOR B (PTHR46393:SF1)		Mus musculus
MOUSE|MGI=MGI=1270863|UniProtKB=Q9QUR6	Q9QUR6	Prolyl endopeptidase;Prep;PTN000204613;orthologs	PROLYL ENDOPEPTIDASE (PTHR42881:SF2)	serine protease(PC00203)	Mus musculus
MOUSE|MGI=MGI=88608|UniProtKB=P33267	P33267	Cytochrome P450 2F2;Cyp2f2;PTN000670825;orthologs	CYTOCHROME P450 2F1 (PTHR24300:SF275)	oxygenase(PC00177)	Mus musculus
MOUSE|MGI=MGI=1915221|UniProtKB=Q9CRB6	Q9CRB6	Tubulin polymerization-promoting protein family member 3;Tppp3;PTN000309474;orthologs	TUBULIN POLYMERIZATION-PROMOTING PROTEIN FAMILY MEMBER 3 (PTHR12932:SF16)	non-motor microtubule binding protein(PC00166)	Mus musculus
MOUSE|MGI=MGI=1928900|UniProtKB=Q9QXY6	Q9QXY6	EH domain-containing protein 3;Ehd3;PTN000131091;orthologs	EH DOMAIN-CONTAINING PROTEIN 3 (PTHR11216:SF67)	membrane traffic protein(PC00150)	Mus musculus
MOUSE|MGI=MGI=98817|UniProtKB=P08113	P08113	Endoplasmin;Hsp90b1;PTN000163553;orthologs	ENDOPLASMIN (PTHR11528:SF97)	Hsp90 family chaperone(PC00028)	Mus musculus
MOUSE|MGI=MGI=1927468|UniProtKB=Q60710	Q60710	Deoxynucleoside triphosphate triphosphohydrolase SAMHD1;Samhd1;PTN000146598;orthologs	DEOXYNUCLEOSIDE TRIPHOSPHATE TRIPHOSPHOHYDROLASE SAMHD1 (PTHR11373:SF4)	hydrolase(PC00121)	Mus musculus
MOUSE|MGI=MGI=107494|UniProtKB=Q3THE2	Q3THE2	Myosin regulatory light chain 12B;Myl12b;PTN000549581;orthologs	MYOSIN REGULATORY LIGHT CHAIN 12B (PTHR23049:SF58)	actin or actin-binding cytoskeletal protein(PC00041)	Mus musculus
MOUSE|MGI=MGI=105938|UniProtKB=P61021	P61021	Ras-related protein Rab-5B;Rab5b;PTN000634757;orthologs	RAS-RELATED PROTEIN RAB-5B (PTHR24073:SF555)	small GTPase(PC00208)	Mus musculus
MOUSE|MGI=MGI=95794|UniProtKB=A2ARV4	A2ARV4	Low-density lipoprotein receptor-related protein 2;Lrp2;PTN000056006;orthologs	LOW-DENSITY LIPOPROTEIN RECEPTOR-RELATED PROTEIN 2 (PTHR22722:SF11)		Mus musculus
MOUSE|MGI=MGI=96602|UniProtKB=Q62470	Q62470	Integrin alpha-3;Itga3;PTN000576044;orthologs	INTEGRIN ALPHA-3 (PTHR23220:SF89)	integrin(PC00126)	Mus musculus
MOUSE|MGI=MGI=106215|UniProtKB=Q9WTY4	Q9WTY4	Aquaporin-5;Aqp5;PTN000440745;orthologs	AQUAPORIN-5 (PTHR19139:SF38)	transporter(PC00227)	Mus musculus
MOUSE|MGI=MGI=1913963|UniProtKB=P61161	P61161	Actin-related protein 2;Actr2;PTN000233617;orthologs	ACTIN-RELATED PROTEIN 2 (PTHR11937:SF37)	actin and actin related protein(PC00039)	Mus musculus
MOUSE|MGI=MGI=107438|UniProtKB=Q06138	Q06138	Calcium-binding protein 39;Cab39;PTN000021500;orthologs	CALCIUM-BINDING PROTEIN 39 (PTHR10182:SF11)		Mus musculus
MOUSE|MGI=MGI=95772|UniProtKB=P08752	P08752	Guanine nucleotide-binding protein G(i) subunit alpha-2;Gnai2;PTN000026607;orthologs	GUANINE NUCLEOTIDE-BINDING PROTEIN G(I) SUBUNIT ALPHA-2 (PTHR10218:SF73)	heterotrimeric G-protein(PC00117)	Mus musculus
MOUSE|MGI=MGI=1330818|UniProtKB=Q8BND5	Q8BND5	Sulfhydryl oxidase 1;Qsox1;PTN000528049;orthologs	SULFHYDRYL OXIDASE 1 (PTHR22897:SF6)	oxidase(PC00175)	Mus musculus
MOUSE|MGI=MGI=103151|UniProtKB=P55065	P55065	Phospholipid transfer protein;Pltp;PTN000053165;orthologs	PHOSPHOLIPID TRANSFER PROTEIN (PTHR10504:SF16)	defense/immunity protein(PC00090)	Mus musculus
MOUSE|MGI=MGI=1309515|UniProtKB=P24472	P24472	Glutathione S-transferase A4;Gsta4;PTN000170899;orthologs	GLUTATHIONE S-TRANSFERASE A4 (PTHR11571:SF101)	transferase(PC00220)	Mus musculus
MOUSE|MGI=MGI=96897|UniProtKB=P08905	P08905	Lysozyme C-2;Lyz2;PTN000150744;orthologs	LYSOZYME C (PTHR11407:SF28)	glycosidase(PC00110)	Mus musculus
MOUSE|MGI=MGI=88264|UniProtKB=O08529	O08529	Calpain-2 catalytic subunit;Capn2;PTN000021846;orthologs	CALPAIN-2 CATALYTIC SUBUNIT (PTHR10183:SF268)	cysteine protease(PC00081)	Mus musculus
MOUSE|MGI=MGI=1342284|UniProtKB=Q9DBP0	Q9DBP0	Sodium-dependent phosphate transport protein 2B;Slc34a2;PTN000000583;orthologs	SODIUM-DEPENDENT PHOSPHATE TRANSPORT PROTEIN 2B (PTHR10010:SF23)	secondary carrier transporter(PC00258)	Mus musculus
MOUSE|MGI=MGI=88105|UniProtKB=Q8VDN2	Q8VDN2	Sodium/potassium-transporting ATPase subunit alpha-1;Atp1a1;PTN000643242;orthologs	SODIUM/POTASSIUM-TRANSPORTING ATPASE SUBUNIT ALPHA-1 (PTHR43294:SF9)	primary active transporter(PC00068)	Mus musculus
MOUSE|MGI=MGI=1333753|UniProtKB=Q9WU78	Q9WU78	Programmed cell death 6-interacting protein;Pdcd6ip;PTN000547099;orthologs	PROGRAMMED CELL DEATH 6-INTERACTING PROTEIN (PTHR23030:SF39)	membrane traffic protein(PC00150)	Mus musculus
MOUSE|MGI=MGI=107717|UniProtKB=Q8VDD5	Q8VDD5	Myosin-9;Myh9;PTN000320888;orthologs	MYOSIN-9 (PTHR45615:SF16)	actin or actin-binding cytoskeletal protein(PC00041)	Mus musculus
MOUSE|MGI=MGI=1277968|UniProtKB=O54724	O54724	Caveolae-associated protein 1;Cavin1;PTN000391516;orthologs	CAVEOLAE-ASSOCIATED PROTEIN 1 (PTHR15240:SF3)	membrane traffic protein(PC00150)	Mus musculus
MOUSE|MGI=MGI=97751|UniProtKB=P30412	P30412	Peptidyl-prolyl cis-trans isomerase C;Ppic;PTN000116577;orthologs	PEPTIDYL-PROLYL CIS-TRANS ISOMERASE C (PTHR11071:SF11)	chaperone(PC00072)	Mus musculus
MOUSE|MGI=MGI=98869|UniProtKB=P68369	P68369	Tubulin alpha-1A chain;Tuba1a;PTN000173216;orthologs	TUBULIN ALPHA-1A CHAIN (PTHR11588:SF133)	tubulin(PC00228)	Mus musculus
MOUSE|MGI=MGI=1342273|UniProtKB=O09131	O09131	Glutathione S-transferase omega-1;Gsto1;PTN000136780;orthologs	GLUTATHIONE S-TRANSFERASE OMEGA-1 (PTHR43968:SF5)		Mus musculus
MOUSE|MGI=MGI=1330860|UniProtKB=O35744	O35744	Chitinase-like protein 3;Chil3;PTN000126569;orthologs	CHITINASE-LIKE PROTEIN 3-RELATED (PTHR11177:SF140)	glycosidase(PC00110)	Mus musculus
MOUSE|MGI=MGI=96902|UniProtKB=P17897	P17897	Lysozyme C-1;Lyz1;PTN000150743;orthologs	LYSOZYME C (PTHR11407:SF28)	glycosidase(PC00110)	Mus musculus
MOUSE|MGI=MGI=98775|UniProtKB=P49813	P49813	Tropomodulin-1;Tmod1;PTN000096606;orthologs	TROPOMODULIN-1 (PTHR10901:SF8)	actin or actin-binding cytoskeletal protein(PC00041)	Mus musculus
MOUSE|MGI=MGI=88108|UniProtKB=P14094	P14094	Sodium/potassium-transporting ATPase subunit beta-1;Atp1b1;PTN000162628;orthologs	SODIUM/POTASSIUM-TRANSPORTING ATPASE SUBUNIT BETA-1 (PTHR11523:SF10)	primary active transporter(PC00068)	Mus musculus
MOUSE|MGI=MGI=106612|UniProtKB=Q9WTI7	Q9WTI7	Unconventional myosin-Ic;Myo1c;PTN000321676;orthologs	UNCONVENTIONAL MYOSIN-IC (PTHR13140:SF255)	actin binding motor protein(PC00040)	Mus musculus
MOUSE|MGI=MGI=95768|UniProtKB=P27601	P27601	Guanine nucleotide-binding protein subunit alpha-13;Gna13;PTN000026731;orthologs	GUANINE NUCLEOTIDE-BINDING PROTEIN SUBUNIT ALPHA-13 (PTHR10218:SF85)	heterotrimeric G-protein(PC00117)	Mus musculus
MOUSE|MGI=MGI=96392|UniProtKB=P13597	P13597	Intercellular adhesion molecule 1;Icam1;PTN000349494;orthologs	INTERCELLULAR ADHESION MOLECULE 1 (PTHR13771:SF18)	cell adhesion molecule(PC00069)	Mus musculus
MOUSE|MGI=MGI=1337100|UniProtKB=O88342	O88342	WD repeat-containing protein 1;Wdr1;PTN000458127;orthologs	WD REPEAT-CONTAINING PROTEIN 1 (PTHR19856:SF0)	non-motor actin binding protein(PC00165)	Mus musculus
MOUSE|MGI=MGI=2146021|UniProtKB=Q8BI08	Q8BI08	Protein MAL2;Mal2;PTN000512318;orthologs	PROTEIN MAL2 (PTHR22776:SF42)	scaffold/adaptor protein(PC00226)	Mus musculus
MOUSE|MGI=MGI=99147|UniProtKB=Q04736	Q04736	Tyrosine-protein kinase Yes;Yes1;PTN000701048;orthologs	TYROSINE-PROTEIN KINASE YES (PTHR24418:SF90)	non-receptor tyrosine protein kinase(PC00168)	Mus musculus
MOUSE|MGI=MGI=1096342|UniProtKB=Q9QUI0	Q9QUI0	Transforming protein RhoA;Rhoa;PTN000632807;orthologs	TRANSFORMING PROTEIN RHOA (PTHR24072:SF153)	small GTPase(PC00208)	Mus musculus
MOUSE|MGI=MGI=99432|UniProtKB=P61205	P61205	ADP-ribosylation factor 3;Arf3;PTN000195988;orthologs	ADP-RIBOSYLATION FACTOR 3 (PTHR11711:SF422)	G-protein(PC00020)	Mus musculus
MOUSE|MGI=MGI=1347050|UniProtKB=O35945	O35945	Aldehyde dehydrogenase, cytosolic 1;Aldh1a7;PTN000192789;orthologs	ALDEHYDE DEHYDROGENASE, CYTOSOLIC 1 (PTHR11699:SF221)	dehydrogenase(PC00092)	Mus musculus
MOUSE|MGI=MGI=1917770|UniProtKB=Q9CYL5	Q9CYL5	Golgi-associated plant pathogenesis-related protein 1;Glipr2;PTN000036664;orthologs	GOLGI-ASSOCIATED PLANT PATHOGENESIS-RELATED PROTEIN 1 (PTHR10334:SF517)	defense/immunity protein(PC00090)	Mus musculus
MOUSE|MGI=MGI=99551|UniProtKB=Q9WTR5	Q9WTR5	Cadherin-13;Cdh13;PTN000616672;orthologs	CADHERIN-13 (PTHR24027:SF80)	cadherin(PC00057)	Mus musculus
MOUSE|MGI=MGI=97051|UniProtKB=P14152	P14152	Malate dehydrogenase, cytoplasmic;Mdh1;PTN000600381;orthologs	MALATE DEHYDROGENASE, CYTOPLASMIC (PTHR23382:SF3)	dehydrogenase(PC00092)	Mus musculus
MOUSE|MGI=MGI=107186|UniProtKB=P80314	P80314	T-complex protein 1 subunit beta;Cct2;PTN000144154;orthologs	T-COMPLEX PROTEIN 1 SUBUNIT BETA (PTHR11353:SF23)	chaperonin(PC00073)	Mus musculus
MOUSE|MGI=MGI=88266|UniProtKB=O88456	O88456	Calpain small subunit 1;Capns1;PTN002547829;orthologs	CALPAIN SMALL SUBUNIT 1 (PTHR46735:SF1)		Mus musculus
MOUSE|MGI=MGI=104808|UniProtKB=Q61233	Q61233	Plastin-2;Lcp1;PTN000462473;orthologs	PLASTIN-2 (PTHR19961:SF35)	non-motor actin binding protein(PC00165)	Mus musculus
MOUSE|MGI=MGI=104850|UniProtKB=Q61475	Q61475	Complement decay-accelerating factor, GPI-anchored;Cd55;PTN000449753;orthologs	COMPLEMENT DECAY-ACCELERATING FACTOR (PTHR19325:SF317)	complement component(PC00078)	Mus musculus
MOUSE|MGI=MGI=106008|UniProtKB=P48036	P48036	Annexin A5;Anxa5;PTN000052809;orthologs	ANNEXIN A5 (PTHR10502:SF26)	calcium-binding protein(PC00060)	Mus musculus
MOUSE|MGI=MGI=107303|UniProtKB=O55071	O55071	Cytochrome P450 2B19;Cyp2b19;PTN000670725;orthologs	CYTOCHROME P450 2B19-RELATED (PTHR24300:SF277)	oxygenase(PC00177)	Mus musculus
MOUSE|MGI=MGI=5000466|UniProtKB=P97449	P97449	Aminopeptidase N;Anpep;PTN000164435;orthologs	AMINOPEPTIDASE N (PTHR11533:SF172)	metalloprotease(PC00153)	Mus musculus
MOUSE|MGI=MGI=1929270|UniProtKB=Q9R0P5	Q9R0P5	Destrin;Dstn;PTN000227278;orthologs	DESTRIN (PTHR11913:SF18)	non-motor actin binding protein(PC00165)	Mus musculus
MOUSE|MGI=MGI=104809|UniProtKB=Q3V0K9	Q3V0K9	Plastin-1;Pls1;PTN000462505;orthologs	PLASTIN-1 (PTHR19961:SF27)	non-motor actin binding protein(PC00165)	Mus musculus
MOUSE|MGI=MGI=1329044|UniProtKB=Q9Z0G9	Q9Z0G9	Claudin-3;Cldn3;PTN000243992;orthologs	CLAUDIN-3 (PTHR12002:SF112)	tight junction(PC00214)	Mus musculus
MOUSE|MGI=MGI=894320|UniProtKB=O08709	O08709	Peroxiredoxin-6;Prdx6;PTN000073814;orthologs	PEROXIREDOXIN-6 (PTHR43503:SF4)	peroxidase(PC00180)	Mus musculus
MOUSE|MGI=MGI=97565|UniProtKB=Q9D0F9	Q9D0F9	Phosphoglucomutase-1;Pgm1;PTN002731349;orthologs	PHOSPHOGLUCOMUTASE-1 (PTHR22573:SF37)	mutase(PC00160)	Mus musculus
MOUSE|MGI=MGI=96250|UniProtKB=P07901	P07901	Heat shock protein HSP 90-alpha;Hsp90aa1;PTN000163702;orthologs	HEAT SHOCK PROTEIN HSP 90-ALPHA (PTHR11528:SF87)	Hsp90 family chaperone(PC00028)	Mus musculus
MOUSE|MGI=MGI=95852|UniProtKB=P51855	P51855	Glutathione synthetase;Gss;PTN000122983;orthologs	GLUTATHIONE SYNTHETASE (PTHR11130:SF0)	ligase(PC00142)	Mus musculus
MOUSE|MGI=MGI=98385|UniProtKB=P08032	P08032	Spectrin alpha chain, erythrocytic 1;Spta1;PTN000747240;orthologs	SPECTRIN ALPHA CHAIN, ERYTHROCYTIC 1 (PTHR11915:SF431)	actin or actin-binding cytoskeletal protein(PC00041)	Mus musculus
MOUSE|MGI=MGI=1921982|UniProtKB=Q9D3G5	Q9D3G5	Syntaxin-11;Stx11;PTN000461656;orthologs	SYNTAXIN-11 (PTHR19957:SF30)	SNARE protein(PC00034)	Mus musculus
MOUSE|MGI=MGI=1352754|UniProtKB=Q9QYB1	Q9QYB1	Chloride intracellular channel protein 4;Clic4;PTN000136485;orthologs	CHLORIDE INTRACELLULAR CHANNEL PROTEIN 4 (PTHR43920:SF7)	ion channel(PC00133)	Mus musculus
MOUSE|MGI=MGI=96825|UniProtKB=P17563	P17563	Methanethiol oxidase;Selenbp1;PTN000591758;orthologs	METHANETHIOL OXIDASE (PTHR23300:SF0)	defense/immunity protein(PC00090)	Mus musculus
MOUSE|MGI=MGI=894689|UniProtKB=P62259	P62259	14-3-3 protein epsilon;Ywhae;PTN000429171;orthologs	14-3-3 PROTEIN EPSILON (PTHR18860:SF151)	scaffold/adaptor protein(PC00226)	Mus musculus
MOUSE|MGI=MGI=1917824|UniProtKB=Q80V42	Q80V42	Carboxypeptidase M;Cpm;PTN000164043;orthologs	CARBOXYPEPTIDASE M (PTHR11532:SF84)	protease(PC00190)	Mus musculus
MOUSE|MGI=MGI=2178103|UniProtKB=Q99PT1	Q99PT1	Rho GDP-dissociation inhibitor 1;Arhgdia;PTN000104783;orthologs	RHO GDP-DISSOCIATION INHIBITOR 1 (PTHR10980:SF9)	G-protein modulator(PC00022)	Mus musculus
MOUSE|MGI=MGI=2443318|UniProtKB=Q3TW96	Q3TW96	UDP-N-acetylhexosamine pyrophosphorylase-like protein 1;Uap1l1;PTN000237244;orthologs	UDP-N-ACETYLHEXOSAMINE PYROPHOSPHORYLASE-LIKE PROTEIN 1 (PTHR11952:SF6)		Mus musculus
MOUSE|MGI=MGI=97356|UniProtKB=Q01768	Q01768	Nucleoside diphosphate kinase B;Nme2;PTN000143011;orthologs	NUCLEOSIDE DIPHOSPHATE KINASE B (PTHR11349:SF57)	kinase(PC00137)	Mus musculus
MOUSE|MGI=MGI=2442982|UniProtKB=P61028	P61028	Ras-related protein Rab-8B;Rab8b;PTN000635610;orthologs	RAS-RELATED PROTEIN RAB-8B (PTHR47980:SF6)		Mus musculus
MOUSE|MGI=MGI=98919|UniProtKB=Q06318	Q06318	Uteroglobin;Scgb1a1;PTN000015478;orthologs	UTEROGLOBIN (PTHR10136:SF6)	cytokine(PC00083)	Mus musculus
MOUSE|MGI=MGI=97464|UniProtKB=P09103	P09103	Protein disulfide-isomerase;P4hb;PTN000432923;orthologs	PROTEIN DISULFIDE-ISOMERASE (PTHR18929:SF101)	chaperone(PC00072)	Mus musculus
MOUSE|MGI=MGI=1916776|UniProtKB=Q8K2I3	Q8K2I3	Dimethylaniline monooxygenase [N-oxide-forming] 2;Fmo2;PTN000545728;orthologs	DIMETHYLANILINE MONOOXYGENASE [N-OXIDE-FORMING] 2 (PTHR23023:SF84)	oxygenase(PC00177)	Mus musculus
MOUSE|MGI=MGI=1201378|UniProtKB=O35639	O35639	Annexin A3;Anxa3;PTN000052669;orthologs	ANNEXIN A3 (PTHR10502:SF25)	calcium-binding protein(PC00060)	Mus musculus
MOUSE|MGI=MGI=1098282|UniProtKB=P06683	P06683	Complement component C9;C9;PTN000448751;orthologs	COMPLEMENT COMPONENT C9 (PTHR45742:SF3)	complement component(PC00078)	Mus musculus
MOUSE|MGI=MGI=1932052|UniProtKB=Q91XA9	Q91XA9	Acidic mammalian chitinase;Chia;PTN000126583;orthologs	ACIDIC MAMMALIAN CHITINASE (PTHR11177:SF188)	glycosidase(PC00110)	Mus musculus
MOUSE|MGI=MGI=1890221|UniProtKB=Q9QXC1	Q9QXC1	Fetuin-B;Fetub;PTN000352301;orthologs	FETUIN-B (PTHR13814:SF10)	protease inhibitor(PC00191)	Mus musculus
MOUSE|MGI=MGI=1919277|UniProtKB=Q78IQ7	Q78IQ7	Zinc transporter ZIP4;Slc39a4;PTN000257309;orthologs	ZINC TRANSPORTER ZIP4 (PTHR12191:SF21)	secondary carrier transporter(PC00258)	Mus musculus
MOUSE|MGI=MGI=1339467|UniProtKB=P14069	P14069	Protein S100-A6;S100a6;PTN000181592;orthologs	PROTEIN S100-A6 (PTHR11639:SF80)	calmodulin-related(PC00061)	Mus musculus
MOUSE|MGI=MGI=894315|UniProtKB=Q99JI6	Q99JI6	Ras-related protein Rap-1b;Rap1b;PTN000631769;orthologs	RAS-RELATED PROTEIN RAP-1B-RELATED (PTHR24070:SF393)	small GTPase(PC00208)	Mus musculus
MOUSE|MGI=MGI=1914148|UniProtKB=Q9DBJ3	Q9DBJ3	Brain-specific angiogenesis inhibitor 1-associated protein 2-like protein 1;Baiap2l1;PTN000367981;orthologs	BRAIN-SPECIFIC ANGIOGENESIS INHIBITOR 1-ASSOCIATED PROTEIN 2-LIKE PROTEIN 1 (PTHR14206:SF4)	scaffold/adaptor protein(PC00226)	Mus musculus
MOUSE|MGI=MGI=97591|UniProtKB=P52480	P52480	Pyruvate kinase PKM;Pkm;PTN000212722;orthologs	PYRUVATE KINASE PKM (PTHR11817:SF15)	kinase(PC00137)	Mus musculus
MOUSE|MGI=MGI=107189|UniProtKB=P29699	P29699	Alpha-2-HS-glycoprotein;Ahsg;PTN000352272;orthologs	ALPHA-2-HS-GLYCOPROTEIN (PTHR13814:SF6)	protease inhibitor(PC00191)	Mus musculus
MOUSE|MGI=MGI=96955|UniProtKB=P10852	P10852	4F2 cell-surface antigen heavy chain;Slc3a2;PTN000040122;orthologs	4F2 CELL-SURFACE ANTIGEN HEAVY CHAIN (PTHR46673:SF1)		Mus musculus
MOUSE|MGI=MGI=97829|UniProtKB=Q9ET01	Q9ET01	Glycogen phosphorylase, liver form;Pygl;PTN000157734;orthologs	GLYCOGEN PHOSPHORYLASE, LIVER FORM (PTHR11468:SF26)	glycosyltransferase(PC00111)	Mus musculus
MOUSE|MGI=MGI=2442910|UniProtKB=Q8R1F1	Q8R1F1	Protein Niban 2;Niban2;PTN000373359;orthologs	PROTEIN NIBAN 2 (PTHR14392:SF2)		Mus musculus
MOUSE|MGI=MGI=891963|UniProtKB=P68254	P68254	14-3-3 protein theta;Ywhaq;PTN000429051;orthologs	14-3-3 PROTEIN THETA (PTHR18860:SF3)	scaffold/adaptor protein(PC00226)	Mus musculus
MOUSE|MGI=MGI=96021|UniProtKB=P02088	P02088	Hemoglobin subunit beta-1;Hbb-b1;PTN000154361;orthologs	HEMOGLOBIN SUBUNIT BETA (PTHR11442:SF42)	globin(PC00107)	Mus musculus
MOUSE|MGI=MGI=98084|UniProtKB=Q91YQ5	Q91YQ5	Dolichyl-diphosphooligosaccharide--protein glycosyltransferase subunit 1;Rpn1;PTN000471634;orthologs	DOLICHYL-DIPHOSPHOOLIGOSACCHARIDE--PROTEIN GLYCOSYLTRANSFERASE SUBUNIT 1 (PTHR21049:SF0)	glycosyltransferase(PC00111)	Mus musculus
MOUSE|MGI=MGI=96495|UniProtKB=P01837	P01837	Immunoglobulin kappa constant;Igkc;PTN001908832;orthologs	IMMUNOGLOBULIN KAPPA CONSTANT (PTHR23411:SF36)	immunoglobulin receptor superfamily(PC00124)	Mus musculus
MOUSE|MGI=MGI=99837|UniProtKB=P28665	P28665	Murinoglobulin-1;Mug1;PTN000151171;orthologs	MURINOGLOBULIN-1-RELATED (PTHR11412:SF133)	protease inhibitor(PC00191)	Mus musculus
MOUSE|MGI=MGI=98179|UniProtKB=P10833	P10833	Ras-related protein R-Ras;Rras;PTN000632108;orthologs	RAS-RELATED PROTEIN R-RAS (PTHR24070:SF245)	small GTPase(PC00208)	Mus musculus
MOUSE|MGI=MGI=2140113|UniProtKB=P62806	P62806	Histone H4;H4f16;PTN001312758;orthologs	HISTONE H4 (PTHR10484:SF162)	chromatin/chromatin-binding, or -regulatory protein(PC00077)	Mus musculus
MOUSE|MGI=MGI=95766|UniProtKB=P21278	P21278	Guanine nucleotide-binding protein subunit alpha-11;Gna11;PTN000026413;orthologs	GUANINE NUCLEOTIDE-BINDING PROTEIN SUBUNIT ALPHA-11 (PTHR10218:SF328)	heterotrimeric G-protein(PC00117)	Mus musculus
MOUSE|MGI=MGI=1339941|UniProtKB=Q9WVL7	Q9WVL7	C-X-C motif chemokine 15;Cxcl15;PTN000021432;orthologs	C-X-C MOTIF CHEMOKINE 15 (PTHR10179:SF90)	chemokine(PC00074)	Mus musculus
MOUSE|MGI=MGI=99523|UniProtKB=P35700	P35700	Peroxiredoxin-1;Prdx1;PTN000073914;orthologs	PEROXIREDOXIN-1 (PTHR10681:SF111)	peroxidase(PC00180)	Mus musculus
MOUSE|MGI=MGI=96051|UniProtKB=P49182	P49182	Heparin cofactor 2;Serpind1;PTN000156386;orthologs	HEPARIN COFACTOR 2 (PTHR11461:SF30)	protease inhibitor(PC00191)	Mus musculus
MOUSE|MGI=MGI=105045|UniProtKB=Q91WP6	Q91WP6	Serine protease inhibitor A3N;Serpina3n;PTN000156502;orthologs	SERINE PROTEASE INHIBITOR A3N (PTHR11461:SF133)	protease inhibitor(PC00191)	Mus musculus
MOUSE|MGI=MGI=88271|UniProtKB=P24270	P24270	Catalase;Cat;PTN000157271;orthologs	CATALASE (PTHR11465:SF9)	peroxidase(PC00180)	Mus musculus
MOUSE|MGI=MGI=88227|UniProtKB=P01027	P01027	Complement C3;C3;PTN000151295;orthologs	COMPLEMENT C3 (PTHR11412:SF81)	protease inhibitor(PC00191)	Mus musculus
MOUSE|MGI=MGI=1913472|UniProtKB=Q9D154	Q9D154	Leukocyte elastase inhibitor A;Serpinb1a;PTN000156968;orthologs	LEUKOCYTE ELASTASE INHIBITOR (PTHR11461:SF180)	protease inhibitor(PC00191)	Mus musculus
MOUSE|MGI=MGI=107532|UniProtKB=P70168	P70168	Importin subunit beta-1;Kpnb1;PTN000055696;orthologs	IMPORTIN SUBUNIT BETA-1 (PTHR10527:SF1)	transporter(PC00227)	Mus musculus
MOUSE|MGI=MGI=1913850|UniProtKB=Q91VS7	Q91VS7	Microsomal glutathione S-transferase 1;Mgst1;PTN000074850;orthologs	MICROSOMAL GLUTATHIONE S-TRANSFERASE 1 (PTHR10689:SF3)	transferase(PC00220)	Mus musculus
MOUSE|MGI=MGI=109393|UniProtKB=P04919	P04919	Band 3 anion transport protein;Slc4a1;PTN000155428;orthologs	BAND 3 ANION TRANSPORT PROTEIN (PTHR11453:SF12)	secondary carrier transporter(PC00258)	Mus musculus
MOUSE|MGI=MGI=98419|UniProtKB=Q6P069	Q6P069	Sorcin;Sri;PTN000022299;orthologs	SORCIN (PTHR46735:SF7)		Mus musculus
MOUSE|MGI=MGI=96820|UniProtKB=P11152	P11152	Lipoprotein lipase;Lpl;PTN000176812;orthologs	LIPOPROTEIN LIPASE (PTHR11610:SF3)	lipase(PC00143)	Mus musculus
MOUSE|MGI=MGI=3779470|UniProtKB=D3Z5G7	D3Z5G7	Carboxylic ester hydrolase;Ces1b;PTN000168881;orthologs	CARBOXYLESTERASE 1C-RELATED (PTHR11559:SF192)	esterase(PC00097)	Mus musculus
MOUSE|MGI=MGI=1353496|UniProtKB=P51881	P51881	ADP/ATP translocase 2;Slc25a5;PTN000640130;orthologs	ADP/ATP TRANSLOCASE 2 (PTHR45635:SF3)	transfer/carrier protein(PC00219)	Mus musculus
MOUSE|MGI=MGI=1316726|UniProtKB=E9PV24	E9PV24	Fibrinogen alpha chain;Fga;PTN000441583;orthologs	FIBRINOGEN ALPHA CHAIN (PTHR47221:SF3)		Mus musculus
MOUSE|MGI=MGI=87902|UniProtKB=P68134	P68134	Actin, alpha skeletal muscle;Acta1;PTN000233103;orthologs	ACTIN, ALPHA SKELETAL MUSCLE (PTHR11937:SF193)	actin and actin related protein(PC00039)	Mus musculus
MOUSE|MGI=MGI=96211|UniProtKB=Q61646	Q61646	Haptoglobin;Hp;PTN000667789;orthologs	HAPTOGLOBIN-RELATED PROTEIN (PTHR24255:SF27)	serine protease(PC00203)	Mus musculus
MOUSE|MGI=MGI=88318|UniProtKB=P10810	P10810	Monocyte differentiation antigen CD14;Cd14;PTN000066869;orthologs	MONOCYTE DIFFERENTIATION ANTIGEN CD14 (PTHR10630:SF3)	transmembrane signal receptor(PC00197)	Mus musculus
MOUSE|MGI=MGI=99513|UniProtKB=Q63918	Q63918	Caveolae-associated protein 2;Cavin2;PTN000391462;orthologs	CAVEOLAE-ASSOCIATED PROTEIN 2 (PTHR15240:SF1)	membrane traffic protein(PC00150)	Mus musculus
MOUSE|MGI=MGI=1355315|UniProtKB=Q9JHJ0	Q9JHJ0	Tropomodulin-3;Tmod3;PTN000096709;orthologs	TROPOMODULIN-3 (PTHR10901:SF18)	actin or actin-binding cytoskeletal protein(PC00041)	Mus musculus
MOUSE|MGI=MGI=2148202|UniProtKB=Q8VCT4	Q8VCT4	Carboxylesterase 1D;Ces1d;PTN000168894;orthologs	LIVER CARBOXYLESTERASE 1-RELATED (PTHR11559:SF179)	esterase(PC00097)	Mus musculus
MOUSE|MGI=MGI=3611747|UniProtKB=A2A974	A2A974	Cytochrome P450 4A12B;Cyp4a12b;PTN000669809;orthologs	CYTOCHROME P450 4A11-RELATED (PTHR24291:SF39)	oxygenase(PC00177)	Mus musculus
MOUSE|MGI=MGI=893575|UniProtKB=Q9JJ00	Q9JJ00	Phospholipid scramblase 1;Plscr1;PTN000583060;orthologs	PHOSPHOLIPID SCRAMBLASE 1 (PTHR23248:SF38)	transporter(PC00227)	Mus musculus
MOUSE|MGI=MGI=96413|UniProtKB=O88844	O88844	Isocitrate dehydrogenase [NADP] cytoplasmic;Idh1;PTN000214340;orthologs	ISOCITRATE DEHYDROGENASE [NADP] CYTOPLASMIC (PTHR11822:SF21)	dehydrogenase(PC00092)	Mus musculus
MOUSE|MGI=MGI=95403|UniProtKB=P54116	P54116	Stomatin;Stom;PTN000029810;orthologs	STOMATIN (PTHR10264:SF115)	cytoskeletal protein(PC00085)	Mus musculus
MOUSE|MGI=MGI=2448377|UniProtKB=Q64475	Q64475	Histone H2B type 1-B;H2bc3;PTN000603912;orthologs	HISTONE H2B TYPE 1-L (PTHR23428:SF190)	chromatin/chromatin-binding, or -regulatory protein(PC00077)	Mus musculus
MOUSE|MGI=MGI=109194|UniProtKB=P68510	P68510	14-3-3 protein eta;Ywhah;PTN000428972;orthologs	14-3-3 PROTEIN ETA (PTHR18860:SF16)	scaffold/adaptor protein(PC00226)	Mus musculus
MOUSE|MGI=MGI=96853|UniProtKB=P10518	P10518	Delta-aminolevulinic acid dehydratase;Alad;PTN000156066;orthologs	DELTA-AMINOLEVULINIC ACID DEHYDRATASE (PTHR11458:SF0)	dehydratase(PC00091)	Mus musculus
MOUSE|MGI=MGI=1929955|UniProtKB=Q9JII6	Q9JII6	Aldo-keto reductase family 1 member A1;Akr1a1;PTN000199013;orthologs	ALDO-KETO REDUCTASE FAMILY 1 MEMBER A1 (PTHR11732:SF507)	reductase(PC00198)	Mus musculus
MOUSE|MGI=MGI=97443|UniProtKB=Q60590	Q60590	Alpha-1-acid glycoprotein 1;Orm1;PTN000239501;orthologs	ALPHA-1-ACID GLYCOPROTEIN 1 (PTHR11967:SF2)		Mus musculus
MOUSE|MGI=MGI=1337026|UniProtKB=O08992	O08992	Syntenin-1;Sdcbp;PTN000269635;orthologs	SYNTENIN-1 (PTHR12345:SF10)	membrane trafficking regulatory protein(PC00151)	Mus musculus
MOUSE|MGI=MGI=97376|UniProtKB=P08556	P08556	GTPase NRas;Nras;PTN000632455;orthologs	GTPASE NRAS (PTHR24070:SF189)	small GTPase(PC00208)	Mus musculus
MOUSE|MGI=MGI=1349450|UniProtKB=Q62465	Q62465	Synaptic vesicle membrane protein VAT-1 homolog;Vat1;PTN000190913;orthologs	SYNAPTIC VESICLE MEMBRANE PROTEIN VAT-1 HOMOLOG (PTHR44054:SF1)		Mus musculus
MOUSE|MGI=MGI=107164|UniProtKB=P63328	P63328	Serine/threonine-protein phosphatase 2B catalytic subunit alpha isoform;Ppp3ca;PTN000185277;orthologs	SERINE/THREONINE-PROTEIN PHOSPHATASE 2B CATALYTIC SUBUNIT ALPHA ISOFORM (PTHR45673:SF5)	protein phosphatase(PC00195)	Mus musculus
MOUSE|MGI=MGI=3617848|UniProtKB=Q5SQ27	Q5SQ27	SEC14-like 3 (S. cerevisiae);Sec14l3;PTN000595427;orthologs	SEC14-LIKE PROTEIN 3 (PTHR23324:SF62)	transfer/carrier protein(PC00219)	Mus musculus
MOUSE|MGI=MGI=97004|UniProtKB=Q61391	Q61391	Neprilysin;Mme;PTN000199950;orthologs	NEPRILYSIN (PTHR11733:SF114)	metalloprotease(PC00153)	Mus musculus
MOUSE|MGI=MGI=1915026|UniProtKB=Q99KC8	Q99KC8	von Willebrand factor A domain-containing protein 5A;Vwa5a;PTN000037735;orthologs	VON WILLEBRAND FACTOR A DOMAIN-CONTAINING PROTEIN 5A (PTHR45737:SF3)		Mus musculus
MOUSE|MGI=MGI=1919619|UniProtKB=Q9EQP2	Q9EQP2	EH domain-containing protein 4;Ehd4;PTN000131024;orthologs	EH DOMAIN-CONTAINING PROTEIN 4 (PTHR11216:SF57)	membrane traffic protein(PC00150)	Mus musculus
MOUSE|MGI=MGI=1890216|UniProtKB=Q9JMA9	Q9JMA9	Sodium- and chloride-dependent neutral and basic amino acid transporter B(0+);Slc6a14;PTN000178248;orthologs	SODIUM- AND CHLORIDE-DEPENDENT NEUTRAL AND BASIC AMINO ACID TRANSPORTER B(0+) (PTHR11616:SF286)	primary active transporter(PC00068)	Mus musculus
MOUSE|MGI=MGI=88233|UniProtKB=E9Q6D8	E9Q6D8	Complement component C6;C6;PTN000449180;orthologs	COMPLEMENT COMPONENT C6 (PTHR45742:SF4)	complement component(PC00078)	Mus musculus
MOUSE|MGI=MGI=1926334|UniProtKB=Q76MZ3	Q76MZ3	Serine/threonine-protein phosphatase 2A 65 kDa regulatory subunit A alpha isoform;Ppp2r1a;PTN000068683;orthologs	SERINE/THREONINE-PROTEIN PHOSPHATASE 2A 65 KDA REGULATORY SUBUNIT A ALPHA ISOFORM (PTHR10648:SF2)	phosphatase modulator(PC00184)	Mus musculus
MOUSE|MGI=MGI=98927|UniProtKB=Q64727	Q64727	Vinculin;Vcl;PTN000431816;orthologs	VINCULIN (PTHR46180:SF1)		Mus musculus
MOUSE|MGI=MGI=96031|UniProtKB=P06684	P06684	Complement C5;C5;PTN000151375;orthologs	COMPLEMENT C5 (PTHR11412:SF83)	protease inhibitor(PC00191)	Mus musculus
MOUSE|MGI=MGI=107728|UniProtKB=Q5SYD0	Q5SYD0	Unconventional myosin-Id;Myo1d;PTN000321728;orthologs	UNCONVENTIONAL MYOSIN-ID (PTHR13140:SF417)	actin binding motor protein(PC00040)	Mus musculus
MOUSE|MGI=MGI=1928396|UniProtKB=Q8VE70	Q8VE70	Programmed cell death protein 10;Pdcd10;PTN000326865;orthologs	PROGRAMMED CELL DEATH PROTEIN 10 (PTHR13250:SF1)		Mus musculus
MOUSE|MGI=MGI=2384850|UniProtKB=Q8R1G6	Q8R1G6	PDZ and LIM domain protein 2;Pdlim2;PTN000655172;orthologs	PDZ AND LIM DOMAIN PROTEIN 2 (PTHR24214:SF1)	actin or actin-binding cytoskeletal protein(PC00041)	Mus musculus
MOUSE|MGI=MGI=96446|UniProtKB=P01869	P01869	Ig gamma-1 chain C region, membrane-bound form;Ighg1;PTN001908811;orthologs	IMMUNOGLOBULIN HEAVY CONSTANT GAMMA 1-RELATED (PTHR23411:SF39)	immunoglobulin receptor superfamily(PC00124)	Mus musculus
MOUSE|MGI=MGI=1349482|UniProtKB=P70441	P70441	Na(+)/H(+) exchange regulatory cofactor NHE-RF1;Slc9a3r1;PTN000367218;orthologs	NA(+)/H(+) EXCHANGE REGULATORY COFACTOR NHE-RF1 (PTHR14191:SF7)	scaffold/adaptor protein(PC00226)	Mus musculus
MOUSE|MGI=MGI=107801|UniProtKB=P56480	P56480	ATP synthase subunit beta, mitochondrial;Atp5f1b;PTN000390044;orthologs	ATP SYNTHASE SUBUNIT BETA, MITOCHONDRIAL (PTHR15184:SF71)	ATP synthase(PC00002)	Mus musculus
MOUSE|MGI=MGI=95294|UniProtKB=Q01279	Q01279	Epidermal growth factor receptor;Egfr;PTN000698846;orthologs	EPIDERMAL GROWTH FACTOR RECEPTOR (PTHR24416:SF91)	transmembrane signal receptor(PC00197)	Mus musculus
MOUSE|MGI=MGI=3779453|UniProtKB=G3UXL2	G3UXL2	Ribose-phosphate diphosphokinase;Prps1l3;PTN000025156;orthologs	RIBOSE-PHOSPHATE PYROPHOSPHOKINASE 1 (PTHR10210:SF60)	nucleotide kinase(PC00172)	Mus musculus
MOUSE|MGI=MGI=1914081|UniProtKB=Q9DB16	Q9DB16	Calcium-binding protein 39-like;Cab39l;PTN000021478;orthologs	CALCIUM-BINDING PROTEIN 39-LIKE (PTHR10182:SF9)		Mus musculus
MOUSE|MGI=MGI=98351|UniProtKB=P08228	P08228	Superoxide dismutase [Cu-Zn];Sod1;PTN000000201;orthologs	SUPEROXIDE DISMUTASE [CU-ZN] (PTHR10003:SF71)	oxidoreductase(PC00176)	Mus musculus
MOUSE|MGI=MGI=97620|UniProtKB=P20918	P20918	Plasminogen;Plg;PTN000666944;orthologs	PLASMINOGEN (PTHR24261:SF13)	serine protease(PC00203)	Mus musculus
MOUSE|MGI=MGI=2144095|UniProtKB=Q8R0F9	Q8R0F9	SEC14-like protein 4;Sec14l4;PTN000595449;orthologs	SEC14-LIKE PROTEIN 4 (PTHR23324:SF42)	transfer/carrier protein(PC00219)	Mus musculus
MOUSE|MGI=MGI=88030|UniProtKB=P97429	P97429	Annexin A4;Anxa4;PTN000052547;orthologs	ANNEXIN A4 (PTHR10502:SF28)	calcium-binding protein(PC00060)	Mus musculus
MOUSE|MGI=MGI=102768|UniProtKB=P21956	P21956	Lactadherin;Mfge8;PTN000013465;orthologs	LACTADHERIN (PTHR24543:SF317)	oxidoreductase(PC00176)	Mus musculus
MOUSE|MGI=MGI=95420|UniProtKB=P23953	P23953	Carboxylesterase 1C;Ces1c;PTN000168882;orthologs	CARBOXYLESTERASE 1C-RELATED (PTHR11559:SF192)	esterase(PC00097)	Mus musculus
MOUSE|MGI=MGI=99425|UniProtKB=P46638	P46638	Ras-related protein Rab-11B;Rab11b;PTN000633999;orthologs	RAS-RELATED PROTEIN RAB-11B (PTHR47979:SF41)	small GTPase(PC00208)	Mus musculus
MOUSE|MGI=MGI=1338036|UniProtKB=P97361	P97361	BPI fold-containing family A member 1;Bpifa1;PTN000053052;orthologs	BPI FOLD-CONTAINING FAMILY A MEMBER 1 (PTHR47015:SF1)		Mus musculus
MOUSE|MGI=MGI=1345964|UniProtKB=Q9WUM4	Q9WUM4	Coronin-1C;Coro1c;PTN000091893;orthologs	CORONIN-1C (PTHR10856:SF10)	non-motor actin binding protein(PC00165)	Mus musculus
MOUSE|MGI=MGI=97167|UniProtKB=P26041	P26041	Moesin;Msn;PTN000589997;orthologs	MOESIN (PTHR23281:SF26)	actin or actin-binding cytoskeletal protein(PC00041)	Mus musculus
MOUSE|MGI=MGI=107173|UniProtKB=Q61247	Q61247	Alpha-2-antiplasmin;Serpinf2;PTN000156662;orthologs	ALPHA-2-ANTIPLASMIN (PTHR11461:SF20)	protease inhibitor(PC00191)	Mus musculus
MOUSE|MGI=MGI=1338798|UniProtKB=P50543	P50543	Protein S100-A11;S100a11;PTN000181501;orthologs	PROTEIN S100-A11 (PTHR11639:SF60)	calmodulin-related(PC00061)	Mus musculus
MOUSE|MGI=MGI=1345963|UniProtKB=Q9WUM3	Q9WUM3	Coronin-1B;Coro1b;PTN000091878;orthologs	CORONIN-1B (PTHR10856:SF24)	non-motor actin binding protein(PC00165)	Mus musculus
MOUSE|MGI=MGI=1891917|UniProtKB=Q9CQV8	Q9CQV8	14-3-3 protein beta/alpha;Ywhab;PTN000429110;orthologs	14-3-3 PROTEIN BETA/ALPHA (PTHR18860:SF28)	scaffold/adaptor protein(PC00226)	Mus musculus
MOUSE|MGI=MGI=109515|UniProtKB=P50404	P50404	Pulmonary surfactant-associated protein D;Sftpd;PTN000615939;orthologs	PULMONARY SURFACTANT-ASSOCIATED PROTEIN D (PTHR24024:SF15)	surfactant(PC00212)	Mus musculus
MOUSE|MGI=MGI=1890662|UniProtKB=Q9JHL1	Q9JHL1	Na(+)/H(+) exchange regulatory cofactor NHE-RF2;Slc9a3r2;PTN000367275;orthologs	NA(+)/H(+) EXCHANGE REGULATORY COFACTOR NHE-RF2 (PTHR14191:SF4)	scaffold/adaptor protein(PC00226)	Mus musculus
MOUSE|MGI=MGI=88235|UniProtKB=D3YXF5	D3YXF5	Complement component 7;C7;PTN001455580;orthologs	COMPLEMENT COMPONENT C7 (PTHR45742:SF2)	complement component(PC00078)	Mus musculus
MOUSE|MGI=MGI=95834|UniProtKB=P27773	P27773	Protein disulfide-isomerase A3;Pdia3;PTN000433231;orthologs	PROTEIN DISULFIDE-ISOMERASE A3 (PTHR18929:SF132)	chaperone(PC00072)	Mus musculus
MOUSE|MGI=MGI=105992|UniProtKB=P40142	P40142	Transketolase;Tkt;PTN000179067;orthologs	TRANSKETOLASE (PTHR43195:SF3)	transketolase(PC00221)	Mus musculus
MOUSE|MGI=MGI=103250|UniProtKB=P0DP27	P0DP27	Calmodulin-2;Calm2;PTN004596969;orthologs	CALMODULIN-2 (PTHR23050:SF383)	calmodulin-related(PC00061)	Mus musculus
MOUSE|MGI=MGI=108395|UniProtKB=Q9Z0K8	Q9Z0K8	Pantetheinase;Vnn1;PTN000064649;orthologs	PANTETHEINASE (PTHR10609:SF16)	hydrolase(PC00121)	Mus musculus
MOUSE|MGI=MGI=96960|UniProtKB=P55258	P55258	Ras-related protein Rab-8A;Rab8a;PTN000635583;orthologs	RAS-RELATED PROTEIN RAB-8A (PTHR47980:SF33)		Mus musculus
MOUSE|MGI=MGI=1924155|UniProtKB=Q91XL1	Q91XL1	Leucine-rich HEV glycoprotein;Lrg1;PTN000688653;orthologs	LEUCINE-RICH HEV GLYCOPROTEIN (PTHR46473:SF16)		Mus musculus
MOUSE|MGI=MGI=106686|UniProtKB=Q62087	Q62087	Serum paraoxonase/lactonase 3;Pon3;PTN000210222;orthologs	SERUM PARAOXONASE/LACTONASE 3 (PTHR11799:SF14)		Mus musculus
MOUSE|MGI=MGI=95588|UniProtKB=P09528	P09528	Ferritin heavy chain;Fth1;PTN000153173;orthologs	FERRITIN HEAVY CHAIN (PTHR11431:SF37)	storage protein(PC00210)	Mus musculus
MOUSE|MGI=MGI=2154274|UniProtKB=Q8BH64	Q8BH64	EH domain-containing protein 2;Ehd2;PTN000131045;orthologs	EH DOMAIN-CONTAINING PROTEIN 2 (PTHR11216:SF62)	membrane traffic protein(PC00150)	Mus musculus
MOUSE|MGI=MGI=2137698|UniProtKB=Q64435	Q64435	UDP-glucuronosyltransferase 1-6;Ugt1a6;PTN000230529;orthologs	UDP-GLUCURONOSYLTRANSFERASE 1-6 (PTHR48050:SF7)	glycosyltransferase(PC00111)	Mus musculus
MOUSE|MGI=MGI=1916704|UniProtKB=Q9D7P7	Q9D7P7	Chloride intracellular channel protein 3;Clic3;PTN000136563;orthologs	CHLORIDE INTRACELLULAR CHANNEL PROTEIN 3 (PTHR43920:SF3)	ion channel(PC00133)	Mus musculus
MOUSE|MGI=MGI=105102|UniProtKB=P46412	P46412	Glutathione peroxidase 3;Gpx3;PTN000174037;orthologs	GLUTATHIONE PEROXIDASE 3 (PTHR11592:SF32)	peroxidase(PC00180)	Mus musculus
MOUSE|MGI=MGI=98890|UniProtKB=Q02053	Q02053	Ubiquitin-like modifier-activating enzyme 1;Uba1;PTN000102441;orthologs	UBIQUITIN-LIKE MODIFIER-ACTIVATING ENZYME 1 (PTHR10953:SF155)	ubiquitin-protein ligase(PC00234)	Mus musculus
MOUSE|MGI=MGI=97552|UniProtKB=Q9DBJ1	Q9DBJ1	Phosphoglycerate mutase 1;Pgam1;PTN002630816;orthologs	PHOSPHOGLYCERATE MUTASE 1 (PTHR11931:SF15)	mutase(PC00160)	Mus musculus
MOUSE|MGI=MGI=96892|UniProtKB=P25911	P25911	Tyrosine-protein kinase Lyn;Lyn;PTN000701023;orthologs	TYROSINE-PROTEIN KINASE LYN (PTHR24418:SF42)	non-receptor tyrosine protein kinase(PC00168)	Mus musculus
MOUSE|MGI=MGI=96022|UniProtKB=P02089	P02089	Hemoglobin subunit beta-2;Hbb-b2;PTN001351043;orthologs	HEMOGLOBIN SUBUNIT BETA (PTHR11442:SF42)	globin(PC00107)	Mus musculus
MOUSE|MGI=MGI=97828|UniProtKB=Q8CI94	Q8CI94	Glycogen phosphorylase, brain form;Pygb;PTN000157706;orthologs	GLYCOGEN PHOSPHORYLASE, BRAIN FORM (PTHR11468:SF29)	glycosyltransferase(PC00111)	Mus musculus
MOUSE|MGI=MGI=109618|UniProtKB=P62814	P62814	V-type proton ATPase subunit B, brain isoform;Atp6v1b2;PTN000389733;orthologs	V-TYPE PROTON ATPASE SUBUNIT B, BRAIN ISOFORM (PTHR43389:SF5)	ATP synthase(PC00002)	Mus musculus
MOUSE|MGI=MGI=95797|UniProtKB=P06745	P06745	Glucose-6-phosphate isomerase;Gpi;PTN000157859;orthologs	GLUCOSE-6-PHOSPHATE ISOMERASE (PTHR11469:SF1)	isomerase(PC00135)	Mus musculus
MOUSE|MGI=MGI=1927596|UniProtKB=Q923Z0	Q923Z0	G-protein coupled receptor family C group 5 member B;Gprc5b;PTN000376468;orthologs	G-PROTEIN COUPLED RECEPTOR FAMILY C GROUP 5 MEMBER B (PTHR14511:SF9)	G-protein coupled receptor(PC00021)	Mus musculus
MOUSE|MGI=MGI=1333112|UniProtKB=P62827	P62827	GTP-binding nuclear protein Ran;Ran;PTN000632607;orthologs	GTP-BINDING NUCLEAR PROTEIN RAN (PTHR24071:SF37)	small GTPase(PC00208)	Mus musculus
MOUSE|MGI=MGI=2388633|UniProtKB=Q68FD5	Q68FD5	Clathrin heavy chain 1;Cltc;PTN000033499;orthologs	CLATHRIN HEAVY CHAIN 1 (PTHR10292:SF7)	vesicle coat protein(PC00235)	Mus musculus
MOUSE|MGI=MGI=107812|UniProtKB=P99024	P99024	Tubulin beta-5 chain;Tubb5;PTN000172776;orthologs	TUBULIN BETA CHAIN (PTHR11588:SF61)	tubulin(PC00228)	Mus musculus
MOUSE|MGI=MGI=1096881|UniProtKB=P10126	P10126	Elongation factor 1-alpha 1;Eef1a1;PTN000562517;orthologs	ELONGATION FACTOR 1-ALPHA 1-RELATED (PTHR23115:SF222)	translation factor(PC00223)	Mus musculus
MOUSE|MGI=MGI=97555|UniProtKB=P09411	P09411	Phosphoglycerate kinase 1;Pgk1;PTN000150534;orthologs	PHOSPHOGLYCERATE KINASE 1 (PTHR11406:SF14)	carbohydrate kinase(PC00065)	Mus musculus
MOUSE|MGI=MGI=88252|UniProtKB=P14211	P14211	Calreticulin;Calr;PTN000117449;orthologs	CALRETICULIN (PTHR11073:SF16)	chaperone(PC00072)	Mus musculus
MOUSE|MGI=MGI=97744|UniProtKB=P37040	P37040	NADPH--cytochrome P450 reductase;Por;PTN000453838;orthologs	NADPH--CYTOCHROME P450 REDUCTASE (PTHR19384:SF17)	oxidoreductase(PC00176)	Mus musculus
MOUSE|MGI=MGI=2446136|UniProtKB=Q99KN1	Q99KN1	Arrestin domain-containing protein 1;Arrdc1;PTN000127239;orthologs	ARRESTIN DOMAIN-CONTAINING PROTEIN 1 (PTHR11188:SF163)	ubiquitin-protein ligase(PC00234)	Mus musculus
MOUSE|MGI=MGI=1916523|UniProtKB=Q8C6B0	Q8C6B0	Methyltransferase-like 7A1;Mettl7a1;PTN000011350;orthologs	METHYLTRANSFERASE-LIKE 7A1-RELATED (PTHR45036:SF5)	methyltransferase(PC00155)	Mus musculus
MOUSE|MGI=MGI=95640|UniProtKB=P16858	P16858	Glyceraldehyde-3-phosphate dehydrogenase;Gapdh;PTN000089561;orthologs	GLYCERALDEHYDE-3-PHOSPHATE DEHYDROGENASE (PTHR10836:SF111)	dehydrogenase(PC00092)	Mus musculus
MOUSE|MGI=MGI=107899|UniProtKB=Q08857	Q08857	Platelet glycoprotein 4;Cd36;PTN000230235;orthologs	PLATELET GLYCOPROTEIN 4 (PTHR11923:SF12)	membrane trafficking regulatory protein(PC00151)	Mus musculus
MOUSE|MGI=MGI=1353450|UniProtKB=P24549	P24549	Retinal dehydrogenase 1;Aldh1a1;PTN000192792;orthologs	RETINAL DEHYDROGENASE 1 (PTHR11699:SF140)	dehydrogenase(PC00092)	Mus musculus
MOUSE|MGI=MGI=103147|UniProtKB=Q9JHU4	Q9JHU4	Cytoplasmic dynein 1 heavy chain 1;Dync1h1;PTN000072756;orthologs	CYTOPLASMIC DYNEIN 1 HEAVY CHAIN 1 (PTHR10676:SF314)	microtubule binding motor protein(PC00156)	Mus musculus
MOUSE|MGI=MGI=88095|UniProtKB=P32261	P32261	Antithrombin-III;Serpinc1;PTN000156174;orthologs	ANTITHROMBIN-III (PTHR11461:SF53)	protease inhibitor(PC00191)	Mus musculus
MOUSE|MGI=MGI=88058|UniProtKB=Q01339	Q01339	Beta-2-glycoprotein 1;Apoh;PTN000449544;orthologs	BETA-2-GLYCOPROTEIN 1 (PTHR19325:SF549)	complement component(PC00078)	Mus musculus
MOUSE|MGI=MGI=95288|UniProtKB=P58252	P58252	Elongation factor 2;Eef2;PTN000562770;orthologs	ELONGATION FACTOR 2 (PTHR42908:SF35)	translation elongation factor(PC00222)	Mus musculus
MOUSE|MGI=MGI=109484|UniProtKB=P63101	P63101	14-3-3 protein zeta/delta;Ywhaz;PTN000429083;orthologs	14-3-3 PROTEIN ZETA/DELTA (PTHR18860:SF7)	scaffold/adaptor protein(PC00226)	Mus musculus
MOUSE|MGI=MGI=1100496|UniProtKB=P97501	P97501	Dimethylaniline monooxygenase [N-oxide-forming] 3;Fmo3;PTN000545759;orthologs	DIMETHYLANILINE MONOOXYGENASE [N-OXIDE-FORMING] 3 (PTHR23023:SF44)	oxygenase(PC00177)	Mus musculus
MOUSE|MGI=MGI=1928370|UniProtKB=P84096	P84096	Rho-related GTP-binding protein RhoG;Rhog;PTN000633255;orthologs	RHO-RELATED GTP-BINDING PROTEIN RHOG (PTHR24072:SF158)	small GTPase(PC00208)	Mus musculus
MOUSE|MGI=MGI=1917818|UniProtKB=Q8BT60	Q8BT60	Copine-3;Cpne3;PTN000092122;orthologs	COPINE-3 (PTHR10857:SF22)	calcium-binding protein(PC00060)	Mus musculus
MOUSE|MGI=MGI=96443|UniProtKB=P01865	P01865	Ig gamma-2A chain C region, membrane-bound form;Igh-1a;PTN001908809;orthologs	IG GAMMA-2A CHAIN C REGION SECRETED FORM-RELATED (PTHR23411:SF28)	immunoglobulin receptor superfamily(PC00124)	Mus musculus
MOUSE|MGI=MGI=101757|UniProtKB=P18760	P18760	Cofilin-1;Cfl1;PTN000227309;orthologs	COFILIN-1 (PTHR11913:SF17)	non-motor actin binding protein(PC00165)	Mus musculus
MOUSE|MGI=MGI=88423|UniProtKB=Q06890	Q06890	Clusterin;Clu;PTN000103798;orthologs	CLUSTERIN (PTHR10970:SF1)		Mus musculus
MOUSE|MGI=MGI=88269|UniProtKB=P00920	P00920	Carbonic anhydrase 2;Ca2;PTN000437345;orthologs	CARBONIC ANHYDRASE 2 (PTHR18952:SF120)	dehydratase(PC00091)	Mus musculus
MOUSE|MGI=MGI=95860|UniProtKB=P10649	P10649	Glutathione S-transferase Mu 1;Gstm1;PTN000171214;orthologs	GLUTATHIONE S-TRANSFERASE MU 1 (PTHR11571:SF126)	transferase(PC00220)	Mus musculus
MOUSE|MGI=MGI=4937914|UniProtKB=V9GXQ2	V9GXQ2	Predicted gene 17087;Gm17087;;orthologs			Mus musculus
MOUSE|MGI=MGI=4439671|UniProtKB=A0A0B4J1J7	A0A0B4J1J7	Immunoglobulin heavy variable 1-82;Ighv1-82;PTN002356996;orthologs	IMMUNOGLOBULIN HEAVY VARIABLE 1-82 (PTHR23266:SF381)	immunoglobulin(PC00123)	Mus musculus
MOUSE|MGI=MGI=95303|UniProtKB=P60843	P60843	Eukaryotic initiation factor 4A-I;Eif4a1;PTN002777177;orthologs	EUKARYOTIC INITIATION FACTOR 4A-I (PTHR24031:SF221)	RNA helicase(PC00032)	Mus musculus
MOUSE|MGI=MGI=99782|UniProtKB=Q61503	Q61503	5'-nucleotidase;Nt5e;PTN000171564;orthologs	5'-NUCLEOTIDASE (PTHR11575:SF24)	phosphodiesterase(PC00185)	Mus musculus
MOUSE|MGI=MGI=2384918|UniProtKB=Q8R3G9	Q8R3G9	Tetraspanin-8;Tspan8;PTN000444891;orthologs	TETRASPANIN-8 (PTHR19282:SF380)	scaffold/adaptor protein(PC00226)	Mus musculus
MOUSE|MGI=MGI=94865|UniProtKB=P31786	P31786	Acyl-CoA-binding protein;Dbi;PTN000593142;orthologs	ACYL-COA-BINDING PROTEIN (PTHR23310:SF54)	transfer/carrier protein(PC00219)	Mus musculus
MOUSE|MGI=MGI=1099832|UniProtKB=P26039	P26039	Talin-1;Tln1;PTN000463442;orthologs	TALIN-1 (PTHR19981:SF7)		Mus musculus
MOUSE|MGI=MGI=2145458|UniProtKB=Q91WT7	Q91WT7	3-alpha-hydroxysteroid dehydrogenase type 1;Akr1c14;PTN000199071;orthologs	3-ALPHA-HYDROXYSTEROID DEHYDROGENASE TYPE 1 (PTHR11732:SF205)	reductase(PC00198)	Mus musculus
MOUSE|MGI=MGI=2429409|UniProtKB=O89020	O89020	Afamin;Afm;PTN000147378;orthologs	AFAMIN (PTHR11385:SF14)	transfer/carrier protein(PC00219)	Mus musculus
MOUSE|MGI=MGI=103295|UniProtKB=P52430	P52430	Serum paraoxonase/arylesterase 1;Pon1;PTN000210207;orthologs	SERUM PARAOXONASE/ARYLESTERASE 1 (PTHR11799:SF16)		Mus musculus
MOUSE|MGI=MGI=1914797|UniProtKB=Q91W10	Q91W10	Metal cation symporter ZIP8;Slc39a8;PTN000257349;orthologs	METAL CATION SYMPORTER ZIP8 (PTHR12191:SF2)	secondary carrier transporter(PC00258)	Mus musculus
MOUSE|MGI=MGI=99845|UniProtKB=Q61598	Q61598	Rab GDP dissociation inhibitor beta;Gdi2;PTN000209464;orthologs	RAB GDP DISSOCIATION INHIBITOR BETA (PTHR11787:SF1)	G-protein modulator(PC00022)	Mus musculus
MOUSE|MGI=MGI=88051|UniProtKB=P06728	P06728	Apolipoprotein A-IV;Apoa4;PTN000439084;orthologs	APOLIPOPROTEIN A-IV (PTHR18976:SF1)	apolipoprotein(PC00052)	Mus musculus
MOUSE|MGI=MGI=1919210|UniProtKB=Q6URW6	Q6URW6	Myosin-14;Myh14;PTN000320876;orthologs	MYOSIN-14 (PTHR45615:SF31)	actin or actin-binding cytoskeletal protein(PC00041)	Mus musculus
MOUSE|MGI=MGI=95589|UniProtKB=P29391	P29391	Ferritin light chain 1;Ftl1;PTN000153241;orthologs	FERRITIN LIGHT CHAIN (PTHR11431:SF47)	storage protein(PC00210)	Mus musculus
MOUSE|MGI=MGI=97842|UniProtKB=P62821	P62821	Ras-related protein Rab-1A;Rab1A;PTN000634999;orthologs	RAS-RELATED PROTEIN RAB-1A (PTHR24073:SF963)	small GTPase(PC00208)	Mus musculus
MOUSE|MGI=MGI=2137431|UniProtKB=Q61114	Q61114	BPI fold-containing family B member 1;Bpifb1;PTN000053019;orthologs	BPI FOLD-CONTAINING FAMILY B MEMBER 1 (PTHR47395:SF1)		Mus musculus
MOUSE|MGI=MGI=105066|UniProtKB=P61027	P61027	Ras-related protein Rab-10;Rab10;PTN000634460;orthologs	RAS-RELATED PROTEIN RAB-10 (PTHR47980:SF23)		Mus musculus
MOUSE|MGI=MGI=1927243|UniProtKB=P63321	P63321	Ras-related protein Ral-A;Rala;PTN000632198;orthologs	RAS-RELATED PROTEIN RAL-A (PTHR24070:SF174)	small GTPase(PC00208)	Mus musculus
MOUSE|MGI=MGI=1351335|UniProtKB=Q9WV27	Q9WV27	Sodium/potassium-transporting ATPase subunit alpha-4;Atp1a4;PTN000643141;orthologs	SODIUM/POTASSIUM-TRANSPORTING ATPASE SUBUNIT ALPHA-4 (PTHR43294:SF3)	primary active transporter(PC00068)	Mus musculus
MOUSE|MGI=MGI=2385007|UniProtKB=Q99KH8	Q99KH8	Serine/threonine-protein kinase 24;Stk24;PTN000685559;orthologs	SERINE/THREONINE-PROTEIN KINASE 24 (PTHR48012:SF22)	non-receptor serine/threonine protein kinase(PC00167)	Mus musculus
MOUSE|MGI=MGI=2449202|UniProtKB=Q6IRU2	Q6IRU2	Tropomyosin alpha-4 chain;Tpm4;PTN000443998;orthologs	TROPOMYOSIN ALPHA-4 CHAIN (PTHR19269:SF70)	actin binding motor protein(PC00040)	Mus musculus
MOUSE|MGI=MGI=1929209|UniProtKB=P56857	P56857	Claudin-18;Cldn18;PTN000243752;orthologs	CLAUDIN-18 (PTHR12002:SF9)	tight junction(PC00214)	Mus musculus
MOUSE|MGI=MGI=96610|UniProtKB=P09055	P09055	Integrin beta-1;Itgb1;PTN000008919;orthologs	INTEGRIN BETA-1 (PTHR10082:SF28)	integrin(PC00126)	Mus musculus
MOUSE|MGI=MGI=1316648|UniProtKB=E9Q616	E9Q616	AHNAK nucleoprotein (desmoyokin);Ahnak;PTN000598174;orthologs	NEUROBLAST DIFFERENTIATION-ASSOCIATED PROTEIN AHNAK (PTHR23348:SF41)		Mus musculus
MOUSE|MGI=MGI=1928902|UniProtKB=Q9JKY0	Q9JKY0	CCR4-NOT transcription complex subunit 9;Cnot9;PTN000262574;orthologs	CCR4-NOT TRANSCRIPTION COMPLEX SUBUNIT 9 (PTHR12262:SF0)		Mus musculus
MOUSE|MGI=MGI=3646318|UniProtKB=A0A2R8VHP3	A0A2R8VHP3	Predicted pseudogene 5478;Gm5478;PTN001508704;orthologs	KERATIN, TYPE II CYTOSKELETAL 6A-RELATED (PTHR45616:SF39)		Mus musculus
MOUSE|MGI=MGI=1201780|UniProtKB=P50516	P50516	V-type proton ATPase catalytic subunit A;Atp6v1a;PTN000389822;orthologs	V-TYPE PROTON ATPASE CATALYTIC SUBUNIT A (PTHR43607:SF1)	ATP synthase(PC00002)	Mus musculus
MOUSE|MGI=MGI=95856|UniProtKB=P30115	P30115	Glutathione S-transferase A3;Gsta3;PTN000170962;orthologs	GLUTATHIONE S-TRANSFERASE A2 (PTHR11571:SF107)	transferase(PC00220)	Mus musculus
MOUSE|MGI=MGI=894688|UniProtKB=O08804	O08804	NK13;Serpinb6b;PTN000156889;orthologs	NK13-RELATED (PTHR11461:SF128)	protease inhibitor(PC00191)	Mus musculus
MOUSE|MGI=MGI=1918983|UniProtKB=Q9DBX3	Q9DBX3	Sushi domain-containing protein 2;Susd2;PTN000351420;orthologs	SUSHI DOMAIN-CONTAINING PROTEIN 2 (PTHR13802:SF63)		Mus musculus
MOUSE|MGI=MGI=95482|UniProtKB=P35505	P35505	Fumarylacetoacetase;Fah;PTN000214142;orthologs	FUMARYLACETOACETASE (PTHR43069:SF2)		Mus musculus
MOUSE|MGI=MGI=1347009|UniProtKB=Q9Z2U1	Q9Z2U1	Proteasome subunit alpha type-5;Psma5;PTN000175186;orthologs	PROTEASOME SUBUNIT ALPHA TYPE-5 (PTHR11599:SF14)	protease(PC00190)	Mus musculus
MOUSE|MGI=MGI=96240|UniProtKB=P14602	P14602	Heat shock protein beta-1;Hspb1;PTN000163178;orthologs	HEAT SHOCK PROTEIN BETA-1 (PTHR45640:SF7)	chaperone(PC00072)	Mus musculus
MOUSE|MGI=MGI=97750|UniProtKB=P24369	P24369	Peptidyl-prolyl cis-trans isomerase B;Ppib;PTN000116598;orthologs	PEPTIDYL-PROLYL CIS-TRANS ISOMERASE B (PTHR11071:SF477)	chaperone(PC00072)	Mus musculus
MOUSE|MGI=MGI=107752|UniProtKB=P46735	P46735	Unconventional myosin-Ib;Myo1b;PTN000321614;orthologs	UNCONVENTIONAL MYOSIN-IB (PTHR13140:SF277)	actin binding motor protein(PC00040)	Mus musculus
MOUSE|MGI=MGI=1352757|UniProtKB=Q9JKF1	Q9JKF1	Ras GTPase-activating-like protein IQGAP1;Iqgap1;PTN000365576;orthologs	RAS GTPASE-ACTIVATING-LIKE PROTEIN IQGAP1 (PTHR14149:SF15)	GTPase-activating protein(PC00257)	Mus musculus
MOUSE|MGI=MGI=1353494|UniProtKB=P45376	P45376	Aldo-keto reductase family 1 member B1;Akr1b1;PTN000199203;orthologs	ALDO-KETO REDUCTASE FAMILY 1 MEMBER B1 (PTHR11732:SF294)	reductase(PC00198)	Mus musculus
MOUSE|MGI=MGI=105384|UniProtKB=P63017	P63017	Heat shock cognate 71 kDa protein;Hspa8;PTN000453071;orthologs	HEAT SHOCK COGNATE 71 KDA PROTEIN (PTHR19375:SF379)	Hsp70 family chaperone(PC00027)	Mus musculus
MOUSE|MGI=MGI=2449975|UniProtKB=Q3UQ44	Q3UQ44	Ras GTPase-activating-like protein IQGAP2;Iqgap2;PTN000365604;orthologs	RAS GTPASE-ACTIVATING-LIKE PROTEIN IQGAP2 (PTHR14149:SF12)	GTPase-activating protein(PC00257)	Mus musculus
MOUSE|MGI=MGI=1098726|UniProtKB=O88662	O88662	Epithelial membrane protein 2;Emp2;PTN000072413;orthologs	EPITHELIAL MEMBRANE PROTEIN 2 (PTHR10671:SF32)	cytoskeletal protein(PC00085)	Mus musculus
MOUSE|MGI=MGI=1858964|UniProtKB=P61164	P61164	Alpha-centractin;Actr1a;PTN000233685;orthologs	ALPHA-CENTRACTIN (PTHR11937:SF370)	actin and actin related protein(PC00039)	Mus musculus
MOUSE|MGI=MGI=1349396|UniProtKB=O55137	O55137	Acyl-coenzyme A thioesterase 1;Acot1;PTN000793345;orthologs	ACYL-COENZYME A THIOESTERASE 1-RELATED (PTHR10824:SF12)	esterase(PC00097)	Mus musculus
MOUSE|MGI=MGI=105068|UniProtKB=P51150	P51150	Ras-related protein Rab-7a;Rab7a;PTN000635803;orthologs	RAS-RELATED PROTEIN RAB-7A (PTHR47981:SF13)	small GTPase(PC00208)	Mus musculus
MOUSE|MGI=MGI=98865|UniProtKB=P07309	P07309	Transthyretin;Ttr;PTN000044606;orthologs	TRANSTHYRETIN (PTHR10395:SF12)	hydrolase(PC00121)	Mus musculus
MOUSE|MGI=MGI=95526|UniProtKB=Q8VCM7	Q8VCM7	Fibrinogen gamma chain;Fgg;PTN000441528;orthologs	FIBRINOGEN GAMMA CHAIN (PTHR19143:SF338)	intercellular signal molecule(PC00207)	Mus musculus
MOUSE|MGI=MGI=2144790|UniProtKB=A0A1Y7VJN6	A0A1Y7VJN6	Immunoglobulin heavy constant gamma 3 (Fragment);Ighg3;PTN002356669;orthologs	IG GAMMA-3 CHAIN C REGION (PTHR23411:SF29)	immunoglobulin receptor superfamily(PC00124)	Mus musculus
MOUSE|MGI=MGI=96778|UniProtKB=P16110	P16110	Galectin-3;Lgals3;PTN000141956;orthologs	GALECTIN-3 (PTHR11346:SF26)	extracellular matrix protein(PC00102)	Mus musculus
MOUSE|MGI=MGI=106919|UniProtKB=Q60932	Q60932	Voltage-dependent anion-selective channel protein 1;Vdac1;PTN000201920;orthologs	VOLTAGE-DEPENDENT ANION-SELECTIVE CHANNEL PROTEIN 1 (PTHR11743:SF13)	voltage-gated ion channel(PC00241)	Mus musculus
MOUSE|MGI=MGI=96247|UniProtKB=P11499	P11499	Heat shock protein HSP 90-beta;Hsp90ab1;PTN000163659;orthologs	HEAT SHOCK PROTEIN HSP 90-BETA (PTHR11528:SF79)	Hsp90 family chaperone(PC00028)	Mus musculus
MOUSE|MGI=MGI=87906|UniProtKB=P63260	P63260	Actin, cytoplasmic 2;Actg1;PTN000233335;orthologs	ACTIN, CYTOPLASMIC 1 (PTHR11937:SF414)	actin and actin related protein(PC00039)	Mus musculus
MOUSE|MGI=MGI=1336888|UniProtKB=Q8BG37	Q8BG37	Peroxiredoxin-6;Prdx6b;PTN000073813;orthologs	PEROXIREDOXIN-6 (PTHR43503:SF4)	peroxidase(PC00180)	Mus musculus
MOUSE|MGI=MGI=105112|UniProtKB=Q91X72	Q91X72	Hemopexin;Hpx;PTN000346690;orthologs	HEMOPEXIN (PTHR10201:SF136)	metalloprotease(PC00153)	Mus musculus
MOUSE|MGI=MGI=97749|UniProtKB=P17742	P17742	Peptidyl-prolyl cis-trans isomerase A;Ppia;PTN000117154;orthologs	PEPTIDYL-PROLYL CIS-TRANS ISOMERASE A (PTHR11071:SF490)	chaperone(PC00072)	Mus musculus
MOUSE|MGI=MGI=103163|UniProtKB=Q64726	Q64726	Zinc-alpha-2-glycoprotein;Azgp1;PTN000422444;orthologs	ZINC-ALPHA-2-GLYCOPROTEIN (PTHR16675:SF242)	major histocompatibility complex protein(PC00149)	Mus musculus
MOUSE|MGI=MGI=98073|UniProtKB=P14148	P14148	60S ribosomal protein L7;Rpl7;PTN000162846;orthologs	60S RIBOSOMAL PROTEIN L7 (PTHR11524:SF12)	ribosomal protein(PC00202)	Mus musculus
MOUSE|MGI=MGI=95742|UniProtKB=Q9CPU0	Q9CPU0	Lactoylglutathione lyase;Glo1;PTN000043182;orthologs	LACTOYLGLUTATHIONE LYASE (PTHR10374:SF30)	lyase(PC00144)	Mus musculus
MOUSE|MGI=MGI=98378|UniProtKB=Q03734	Q03734	Serine protease inhibitor A3M;Serpina3m;PTN000156501;orthologs	SERINE PROTEASE INHIBITOR A3A-RELATED (PTHR11461:SF195)	protease inhibitor(PC00191)	Mus musculus
MOUSE|MGI=MGI=106211|UniProtKB=P60766	P60766	Cell division control protein 42 homolog;Cdc42;PTN000633084;orthologs	CELL DIVISION CONTROL PROTEIN 42 HOMOLOG (PTHR24072:SF136)	small GTPase(PC00208)	Mus musculus
MOUSE|MGI=MGI=95835|UniProtKB=P20029	P20029	Endoplasmic reticulum chaperone BiP;Hspa5;PTN000452738;orthologs	ENDOPLASMIC RETICULUM CHAPERONE BIP (PTHR19375:SF144)	Hsp70 family chaperone(PC00027)	Mus musculus
MOUSE|MGI=MGI=99919|UniProtKB=Q01853	Q01853	Transitional endoplasmic reticulum ATPase;Vcp;PTN000554523;orthologs	TRANSITIONAL ENDOPLASMIC RETICULUM ATPASE (PTHR23077:SF69)	primary active transporter(PC00068)	Mus musculus
MOUSE|MGI=MGI=1914939|UniProtKB=Q80VQ0	Q80VQ0	Aldehyde dehydrogenase family 3 member B1;Aldh3b1;PTN000193109;orthologs	ALDEHYDE DEHYDROGENASE FAMILY 3 MEMBER B1 (PTHR43570:SF2)	dehydrogenase(PC00092)	Mus musculus
MOUSE|MGI=MGI=95773|UniProtKB=Q9DC51	Q9DC51	Guanine nucleotide-binding protein G(i) subunit alpha-3;Gnai3;PTN000026639;orthologs	GUANINE NUCLEOTIDE-BINDING PROTEIN G(I) SUBUNIT ALPHA-3 (PTHR10218:SF230)	heterotrimeric G-protein(PC00117)	Mus musculus
MOUSE|MGI=MGI=1917912|UniProtKB=Q8BXK9	Q8BXK9	Chloride intracellular channel protein 5;Clic5;PTN000136588;orthologs	CHLORIDE INTRACELLULAR CHANNEL PROTEIN 5 (PTHR43920:SF6)	ion channel(PC00133)	Mus musculus
MOUSE|MGI=MGI=106645|UniProtKB=P16406	P16406	Glutamyl aminopeptidase;Enpep;PTN000164617;orthologs	GLUTAMYL AMINOPEPTIDASE (PTHR11533:SF242)	metalloprotease(PC00153)	Mus musculus
MOUSE|MGI=MGI=104871|UniProtKB=P62141	P62141	Serine/threonine-protein phosphatase PP1-beta catalytic subunit;Ppp1cb;PTN000185820;orthologs	SERINE/THREONINE-PROTEIN PHOSPHATASE PP1-BETA CATALYTIC SUBUNIT (PTHR11668:SF497)	protein phosphatase(PC00195)	Mus musculus
MOUSE|MGI=MGI=95776|UniProtKB=P21279	P21279	Guanine nucleotide-binding protein G(q) subunit alpha;Gnaq;PTN000026473;orthologs	GUANINE NUCLEOTIDE-BINDING PROTEIN G(Q) SUBUNIT ALPHA (PTHR10218:SF316)	heterotrimeric G-protein(PC00117)	Mus musculus
MOUSE|MGI=MGI=98387|UniProtKB=P15508	P15508	Spectrin beta chain, erythrocytic;Sptb;PTN000748049;orthologs	SPECTRIN BETA CHAIN, ERYTHROCYTIC (PTHR11915:SF248)	actin or actin-binding cytoskeletal protein(PC00041)	Mus musculus
MOUSE|MGI=MGI=1925638|UniProtKB=Q9EQK5	Q9EQK5	Major vault protein;Mvp;PTN000366440;orthologs	MAJOR VAULT PROTEIN (PTHR14165:SF3)	scaffold/adaptor protein(PC00226)	Mus musculus
MOUSE|Ensembl=ENSMUSG00000078673|UniProtKB=P02762	P02762	Major urinary protein 6;Mup6;PTN001350109;orthologs	MAJOR URINARY PROTEIN 1-RELATED (PTHR11430:SF76)	transfer/carrier protein(PC00219)	Mus musculus
MOUSE|MGI=MGI=98940|UniProtKB=P29788	P29788	Vitronectin;Vtn;PTN000531445;orthologs	VITRONECTIN (PTHR22917:SF3)		Mus musculus
MOUSE|MGI=MGI=1330805|UniProtKB=O35963	O35963	Ras-related protein Rab-33B;Rab33b;PTN000636277;orthologs	RAS-RELATED PROTEIN RAB-33B (PTHR47978:SF26)	small GTPase(PC00208)	Mus musculus
MOUSE|MGI=MGI=98377|UniProtKB=P07759	P07759	Serine protease inhibitor A3K;Serpina3k;PTN000156500;orthologs	SERINE PROTEASE INHIBITOR A3A-RELATED (PTHR11461:SF195)	protease inhibitor(PC00191)	Mus musculus
MOUSE|MGI=MGI=95865|UniProtKB=P19157	P19157	Glutathione S-transferase P 1;Gstp1;PTN000171349;orthologs	GLUTATHIONE S-TRANSFERASE P (PTHR11571:SF255)	transferase(PC00220)	Mus musculus
MOUSE|MGI=MGI=1341878|UniProtKB=Q9WVK4	Q9WVK4	EH domain-containing protein 1;Ehd1;PTN000131069;orthologs	EH DOMAIN-CONTAINING PROTEIN 1 (PTHR11216:SF127)	membrane traffic protein(PC00150)	Mus musculus
MOUSE|MGI=MGI=88236|UniProtKB=Q8BH35	Q8BH35	Complement component C8 beta chain;C8b;PTN002320480;orthologs	COMPLEMENT COMPONENT C8 BETA CHAIN (PTHR45742:SF5)	complement component(PC00078)	Mus musculus
MOUSE|MGI=MGI=88381|UniProtKB=P20352	P20352	Tissue factor;F3;PTN000466324;orthologs	TISSUE FACTOR (PTHR20859:SF22)	transmembrane signal receptor(PC00197)	Mus musculus
MOUSE|MGI=MGI=96819|UniProtKB=P10107	P10107	Annexin A1;Anxa1;PTN000052721;orthologs	ANNEXIN A1 (PTHR10502:SF17)	calcium-binding protein(PC00060)	Mus musculus
MOUSE|MGI=MGI=97553|UniProtKB=Q9DCD0	Q9DCD0	6-phosphogluconate dehydrogenase, decarboxylating;Pgd;PTN000211931;orthologs	6-PHOSPHOGLUCONATE DEHYDROGENASE, DECARBOXYLATING (PTHR11811:SF25)	dehydrogenase(PC00092)	Mus musculus
MOUSE|MGI=MGI=2138828|UniProtKB=Q99K30	Q99K30	Epidermal growth factor receptor kinase substrate 8-like protein 2;Eps8l2;PTN000264946;orthologs	EPIDERMAL GROWTH FACTOR RECEPTOR KINASE SUBSTRATE 8-LIKE PROTEIN 2 (PTHR12287:SF20)	scaffold/adaptor protein(PC00226)	Mus musculus
MOUSE|MGI=MGI=95393|UniProtKB=P17182	P17182	Alpha-enolase;Eno1;PTN000224502;orthologs	ALPHA-ENOLASE (PTHR11902:SF12)	lyase(PC00144)	Mus musculus
MOUSE|MGI=MGI=95804|UniProtKB=P47791	P47791	Glutathione reductase, mitochondrial;Gsr;PTN000530577;orthologs	GLUTATHIONE REDUCTASE, MITOCHONDRIAL (PTHR42737:SF5)	reductase(PC00198)	Mus musculus
MOUSE|MGI=MGI=108481|UniProtKB=P97384	P97384	Annexin A11;Anxa11;PTN000052755;orthologs	ANNEXIN A11 (PTHR10502:SF29)	calcium-binding protein(PC00060)	Mus musculus
MOUSE|MGI=MGI=2135605|UniProtKB=Q9JK83	Q9JK83	Partitioning defective 6 homolog beta;Pard6b;PTN000364029;orthologs	PARTITIONING DEFECTIVE 6 HOMOLOG BETA (PTHR14102:SF4)	tight junction(PC00214)	Mus musculus
MOUSE|MGI=MGI=98388|UniProtKB=Q62261	Q62261	Spectrin beta chain, non-erythrocytic 1;Sptbn1;PTN000748121;orthologs	SPECTRIN BETA CHAIN, NON-ERYTHROCYTIC 1 (PTHR11915:SF226)	actin or actin-binding cytoskeletal protein(PC00041)	Mus musculus

## Sheet: Pm+EVs_Mouse
Table S1. Host-derived proteins identified from rodent BALF EVs. UI-EVs_Rat, BALF EVs from uninfected Rats. Pc+EVs_Rat, BALF EVs from P. carinii-infected rats. UI-EVs_Mouse, BALF EVs from uninfected mice. Pc+EVs_Mouse, BALF EVs from P. murina-infected mice.
Gene ID	Mapped ID	Gene Name;Gene Symbol;ID;Ortholog	PANTHER Family/Subfamily	PANTHER Protein Class	Species
MOUSE|MGI=MGI=88246|UniProtKB=P07356	P07356	Annexin A2;Anxa2;PTN000052635;orthologs	ANNEXIN A2-RELATED (PTHR10502:SF18)	calcium-binding protein(PC00060)	Mus musculus
MOUSE|MGI=MGI=99705|UniProtKB=D3Z2H9	D3Z2H9	Tropomyosin 3, related sequence 7;Tpm3-rs7;PTN001059869;orthologs	TROPOMYOSIN 3, RELATED SEQUENCE 7 (PTHR19269:SF73)	actin binding motor protein(PC00040)	Mus musculus
MOUSE|MGI=MGI=1097705|UniProtKB=O08677	O08677	Kininogen-1;Kng1;PTN000009502;orthologs	KININOGEN-1 (PTHR13814:SF12)	protease inhibitor(PC00191)	Mus musculus
MOUSE|MGI=MGI=105306|UniProtKB=P35278	P35278	Ras-related protein Rab-5C;Rab5c;PTN000634725;orthologs	RAS-RELATED PROTEIN RAB-5C (PTHR24073:SF366)	small GTPase(PC00208)	Mus musculus
MOUSE|MGI=MGI=98931|UniProtKB=P26040	P26040	Ezrin;Ezr;PTN000590031;orthologs	EZRIN (PTHR23281:SF13)	actin or actin-binding cytoskeletal protein(PC00041)	Mus musculus
MOUSE|MGI=MGI=88049|UniProtKB=Q00623	Q00623	Apolipoprotein A-I;Apoa1;PTN000439050;orthologs	APOLIPOPROTEIN A-I (PTHR18976:SF11)	apolipoprotein(PC00052)	Mus musculus
MOUSE|MGI=MGI=2444552|UniProtKB=Q8BFZ3	Q8BFZ3	Beta-actin-like protein 2;Actbl2;PTN000233358;orthologs	BETA-ACTIN-LIKE PROTEIN 2 (PTHR11937:SF168)	actin and actin related protein(PC00039)	Mus musculus
MOUSE|MGI=MGI=107804|UniProtKB=P05213	P05213	Tubulin alpha-1B chain;Tuba1b;PTN000173217;orthologs	TUBULIN ALPHA-1B CHAIN (PTHR11588:SF251)	tubulin(PC00228)	Mus musculus
MOUSE|MGI=MGI=1916014|UniProtKB=Q8BL00	Q8BL00	Cadherin-related family member 3;Cdhr3;PTN000616578;orthologs	CADHERIN-RELATED FAMILY MEMBER 3 (PTHR24028:SF262)	cadherin(PC00057)	Mus musculus
MOUSE|MGI=MGI=1312985|UniProtKB=Q9WVA4	Q9WVA4	Transgelin-2;Tagln2;PTN000437603;orthologs	TRANSGELIN-2 (PTHR47385:SF20)		Mus musculus
MOUSE|MGI=MGI=95485|UniProtKB=P19096	P19096	Fatty acid synthase;Fasn;PTN000196576;orthologs	FATTY ACID SYNTHASE (PTHR43775:SF7)		Mus musculus
MOUSE|MGI=MGI=2148924|UniProtKB=Q9Z1Q5	Q9Z1Q5	Chloride intracellular channel protein 1;Clic1;PTN000136536;orthologs	CHLORIDE INTRACELLULAR CHANNEL PROTEIN 1 (PTHR43920:SF2)	ion channel(PC00133)	Mus musculus
MOUSE|MGI=MGI=88348|UniProtKB=P40240	P40240	CD9 antigen;Cd9;PTN000445011;orthologs	CD9 ANTIGEN (PTHR19282:SF163)	scaffold/adaptor protein(PC00226)	Mus musculus
MOUSE|MGI=MGI=1347060|UniProtKB=Q9R1P0	Q9R1P0	Proteasome subunit alpha type-4;Psma4;PTN000174945;orthologs	PROTEASOME SUBUNIT ALPHA TYPE-4 (PTHR11599:SF13)	protease(PC00190)	Mus musculus
MOUSE|MGI=MGI=1928375|UniProtKB=Q9JM76	Q9JM76	Actin-related protein 2/3 complex subunit 3;Arpc3;PTN000273446;orthologs	ACTIN-RELATED PROTEIN 2/3 COMPLEX SUBUNIT 3 (PTHR12391:SF10)	actin or actin-binding cytoskeletal protein(PC00041)	Mus musculus
MOUSE|MGI=MGI=96448|UniProtKB=P01872	P01872	Immunoglobulin heavy constant mu;Ighm;PTN001908827;orthologs	IMMUNOGLOBULIN HEAVY CONSTANT MU (PTHR23411:SF35)	immunoglobulin receptor superfamily(PC00124)	Mus musculus
MOUSE|MGI=MGI=87991|UniProtKB=P07724	P07724	Albumin;Alb;PTN000147393;orthologs	ALBUMIN (PTHR11385:SF15)	transfer/carrier protein(PC00219)	Mus musculus
MOUSE|MGI=MGI=1917379|UniProtKB=Q91VA1	Q91VA1	Choline transporter-like protein 4;Slc44a4;PTN000272959;orthologs	CHOLINE TRANSPORTER-LIKE PROTEIN 4 (PTHR12385:SF37)	secondary carrier transporter(PC00258)	Mus musculus
MOUSE|MGI=MGI=98874|UniProtKB=P10639	P10639	Thioredoxin;Txn;PTN000047334;orthologs	THIOREDOXIN (PTHR10438:SF18)	oxidoreductase(PC00176)	Mus musculus
MOUSE|MGI=MGI=1891250|UniProtKB=Q8BHL4	Q8BHL4	Retinoic acid-induced protein 3;Gprc5a;PTN000376418;orthologs	RETINOIC ACID-INDUCED PROTEIN 3 (PTHR14511:SF7)	G-protein coupled receptor(PC00021)	Mus musculus
MOUSE|MGI=MGI=1915472|UniProtKB=P68372	P68372	Tubulin beta-4B chain;Tubb4b;PTN000172858;orthologs	TUBULIN BETA-4B CHAIN (PTHR11588:SF247)	tubulin(PC00228)	Mus musculus
MOUSE|MGI=MGI=2182619|UniProtKB=Q8K406	Q8K406	Leucine-rich repeat LGI family member 3;Lgi3;PTN000688410;orthologs	LEUCINE-RICH REPEAT LGI FAMILY MEMBER 3 (PTHR24367:SF10)		Mus musculus
MOUSE|MGI=MGI=1924657|UniProtKB=Q6PHN9	Q6PHN9	Ras-related protein Rab-35;Rab35;PTN000634906;orthologs	RAS-RELATED PROTEIN RAB-35 (PTHR47977:SF76)	small GTPase(PC00208)	Mus musculus
MOUSE|MGI=MGI=2138143|UniProtKB=Q8BI29	Q8BI29	Specifically androgen-regulated gene protein;Sarg;PTN000489392;orthologs	SPECIFICALLY ANDROGEN-REGULATED GENE PROTEIN (PTHR21555:SF0)		Mus musculus
MOUSE|MGI=MGI=1097667|UniProtKB=Q8BHN3	Q8BHN3	Neutral alpha-glucosidase AB;Ganab;PTN000509777;orthologs	NEUTRAL ALPHA-GLUCOSIDASE AB (PTHR22762:SF162)	glucosidase(PC00108)	Mus musculus
MOUSE|MGI=MGI=94919|UniProtKB=P28843	P28843	Dipeptidyl peptidase 4;Dpp4;PTN000198473;orthologs	DIPEPTIDYL PEPTIDASE 4 (PTHR11731:SF128)	serine protease(PC00203)	Mus musculus
MOUSE|MGI=MGI=1349763|UniProtKB=O08553	O08553	Dihydropyrimidinase-related protein 2;Dpysl2;PTN000182539;orthologs	DIHYDROPYRIMIDINASE-RELATED PROTEIN 2 (PTHR11647:SF56)	hydrolase(PC00121)	Mus musculus
MOUSE|MGI=MGI=98821|UniProtKB=Q921I1	Q921I1	Serotransferrin;Tf;PTN000160000;orthologs	SEROTRANSFERRIN (PTHR11485:SF31)	transfer/carrier protein(PC00219)	Mus musculus
MOUSE|MGI=MGI=1858305|UniProtKB=O55022	O55022	Membrane-associated progesterone receptor component 1;Pgrmc1;PTN000031672;orthologs	MEMBRANE-ASSOCIATED PROGESTERONE RECEPTOR COMPONENT 1 (PTHR10281:SF23)	transmembrane signal receptor(PC00197)	Mus musculus
MOUSE|MGI=MGI=103225|UniProtKB=Q64462	Q64462	Cytochrome P450 4B1;Cyp4b1;PTN000669769;orthologs	CYTOCHROME P450 4B1 (PTHR24291:SF149)	oxygenase(PC00177)	Mus musculus
MOUSE|MGI=MGI=3648380|UniProtKB=A0A0B4J1H8	A0A0B4J1H8	Immunoglobulin kappa variable 1-133 (Fragment);Igkv1-133;PTN002357217;orthologs	IG-LIKE DOMAIN-CONTAINING PROTEIN (PTHR23267:SF427)	immunoglobulin(PC00123)	Mus musculus
MOUSE|Gene=KV6A6_MOUSE|UniProtKB=P04940	P04940	Ig kappa chain V-VI region NQ2-17.4.1;unassigned;PTN002537188;orthologs	IG KAPPA CHAIN V-VI REGION J539-RELATED (PTHR23267:SF201)	immunoglobulin(PC00123)	Mus musculus
MOUSE|MGI=MGI=96493|UniProtKB=P01592	P01592	Immunoglobulin J chain;Jchain;PTN000794803;orthologs	IMMUNOGLOBULIN J CHAIN (PTHR10070:SF2)	immunoglobulin(PC00123)	Mus musculus
MOUSE|MGI=MGI=95669|UniProtKB=P21614	P21614	Vitamin D-binding protein;Gc;PTN000147414;orthologs	VITAMIN D-BINDING PROTEIN (PTHR11385:SF11)	transfer/carrier protein(PC00219)	Mus musculus
MOUSE|MGI=MGI=1919025|UniProtKB=Q9DBD0	Q9DBD0	Inhibitor of carbonic anhydrase;Ica;PTN000160009;orthologs	INHIBITOR OF CARBONIC ANHYDRASE (PTHR11485:SF20)	transfer/carrier protein(PC00219)	Mus musculus
MOUSE|MGI=MGI=88115|UniProtKB=Q03265	Q03265	ATP synthase subunit alpha, mitochondrial;Atp5f1a;PTN000389914;orthologs	ATP SYNTHASE SUBUNIT ALPHA, MITOCHONDRIAL (PTHR48082:SF2)	ATP synthase(PC00002)	Mus musculus
MOUSE|Gene=KV5A6_MOUSE|UniProtKB=P01638	P01638	Ig kappa chain V-V region L6 (Fragment);unassigned;PTN002537152;orthologs	IMMUNOGLOBULIN KAPPA VARIABLE 1-16-RELATED (PTHR23267:SF355)	immunoglobulin(PC00123)	Mus musculus
MOUSE|MGI=MGI=1340899|UniProtKB=Q61362	Q61362	Chitinase-3-like protein 1;Chi3l1;PTN000126624;orthologs	CHITINASE-3-LIKE PROTEIN 1 (PTHR11177:SF202)	glycosidase(PC00110)	Mus musculus
MOUSE|MGI=MGI=1915339|UniProtKB=P59999	P59999	Actin-related protein 2/3 complex subunit 4;Arpc4;PTN000505014;orthologs	ACTIN-RELATED PROTEIN 2/3 COMPLEX SUBUNIT 4 (PTHR22629:SF0)	actin or actin-binding cytoskeletal protein(PC00041)	Mus musculus
MOUSE|MGI=MGI=88127|UniProtKB=P01887	P01887	Beta-2-microglobulin;B2m;PTN000460902;orthologs	BETA-2-MICROGLOBULIN (PTHR19944:SF62)	major histocompatibility complex protein(PC00149)	Mus musculus
MOUSE|MGI=MGI=1341098|UniProtKB=Q91Z98	Q91Z98	Chitinase-like protein 4;Chil4;PTN000126570;orthologs	CHITINASE-LIKE PROTEIN 3-RELATED (PTHR11177:SF140)	glycosidase(PC00110)	Mus musculus
MOUSE|MGI=MGI=3710083|UniProtKB=Q3T9E4	Q3T9E4	T-cell-specific guanine nucleotide triphosphate-binding protein 2;Tgtp2;PTN001284695;orthologs	RIKEN CDNA 9930111J21 GENE 1-RELATED (PTHR32341:SF15)		Mus musculus
MOUSE|MGI=MGI=97137|UniProtKB=P11247	P11247	Myeloperoxidase;Mpo;PTN000158801;orthologs	MYELOPEROXIDASE (PTHR11475:SF108)	peroxidase(PC00180)	Mus musculus
MOUSE|MGI=MGI=1914675|UniProtKB=Q8R5F8	Q8R5F8	Epidermal growth factor receptor kinase substrate 8-like protein 1;Eps8l1;PTN000264919;orthologs	EPIDERMAL GROWTH FACTOR RECEPTOR KINASE SUBSTRATE 8-LIKE PROTEIN 1 (PTHR12287:SF19)	scaffold/adaptor protein(PC00226)	Mus musculus
MOUSE|MGI=MGI=1915615|UniProtKB=Q91V41	Q91V41	Ras-related protein Rab-14;Rab14;PTN000633952;orthologs	RAS-RELATED PROTEIN RAB-14 (PTHR24073:SF185)	small GTPase(PC00208)	Mus musculus
MOUSE|MGI=MGI=2686255|UniProtKB=A0A075B5M7	A0A075B5M7	Immunoglobulin kappa variable 5-39;Igkv5-39;PTN002357506;orthologs	IMMUNOGLOBULIN KAPPA VARIABLE 6-21-RELATED (PTHR23267:SF217)	immunoglobulin(PC00123)	Mus musculus
MOUSE|MGI=MGI=96763|UniProtKB=P16125	P16125	L-lactate dehydrogenase B chain;Ldhb;PTN000166389;orthologs	L-LACTATE DEHYDROGENASE B CHAIN (PTHR43128:SF2)	dehydrogenase(PC00092)	Mus musculus
MOUSE|MGI=MGI=1096574|UniProtKB=Q64444	Q64444	Carbonic anhydrase 4;Ca4;PTN000436892;orthologs	CARBONIC ANHYDRASE 4 (PTHR18952:SF95)	dehydratase(PC00091)	Mus musculus
MOUSE|MGI=MGI=1347006|UniProtKB=Q9QUM9	Q9QUM9	Proteasome subunit alpha type-6;Psma6;PTN000174873;orthologs	PROTEASOME SUBUNIT ALPHA TYPE-6 (PTHR11599:SF11)	protease(PC00190)	Mus musculus
MOUSE|MGI=MGI=105937|UniProtKB=Q61129	Q61129	Complement factor I;Cfi;PTN000667503;orthologs	COMPLEMENT FACTOR I (PTHR24253:SF91)	serine protease(PC00203)	Mus musculus
MOUSE|MGI=MGI=2448316|UniProtKB=Q64523	Q64523	Histone H2A type 2-C;H2ac20;PTN000605131;orthologs	HISTONE H2A TYPE 2-C (PTHR23430:SF130)	chromatin/chromatin-binding, or -regulatory protein(PC00077)	Mus musculus
MOUSE|MGI=MGI=96757|UniProtKB=P11672	P11672	Neutrophil gelatinase-associated lipocalin;Lcn2;PTN000152928;orthologs	NEUTROPHIL GELATINASE-ASSOCIATED LIPOCALIN (PTHR11430:SF13)	transfer/carrier protein(PC00219)	Mus musculus
MOUSE|MGI=MGI=99836|UniProtKB=P28666	P28666	Murinoglobulin-2;Mug2;PTN000151170;orthologs	MURINOGLOBULIN-1-RELATED (PTHR11412:SF133)	protease inhibitor(PC00191)	Mus musculus
MOUSE|MGI=MGI=108109|UniProtKB=P61982	P61982	14-3-3 protein gamma;Ywhag;PTN000428994;orthologs	14-3-3 PROTEIN GAMMA (PTHR18860:SF22)	scaffold/adaptor protein(PC00226)	Mus musculus
MOUSE|MGI=MGI=1933382|UniProtKB=Q99J93	Q99J93	Interferon-induced transmembrane protein 2;Ifitm2;PTN000360713;orthologs	INTERFERON-INDUCED TRANSMEMBRANE PROTEIN 2 (PTHR13999:SF7)	defense/immunity protein(PC00090)	Mus musculus
MOUSE|MGI=MGI=99600|UniProtKB=P47738	P47738	Aldehyde dehydrogenase, mitochondrial;Aldh2;PTN000192867;orthologs	ALDEHYDE DEHYDROGENASE, MITOCHONDRIAL (PTHR11699:SF233)	dehydrogenase(PC00092)	Mus musculus
MOUSE|MGI=MGI=97549|UniProtKB=P62962	P62962	Profilin-1;Pfn1;PTN000358514;orthologs	PROFILIN-1 (PTHR13936:SF14)	non-motor actin binding protein(PC00165)	Mus musculus
MOUSE|MGI=MGI=2445003|UniProtKB=Q5FWK3	Q5FWK3	Rho GTPase-activating protein 1;Arhgap1;PTN000571352;orthologs	RHO GTPASE-ACTIVATING PROTEIN 1 (PTHR45808:SF6)	GTPase-activating protein(PC00257)	Mus musculus
MOUSE|MGI=MGI=99959|UniProtKB=P82198	P82198	Transforming growth factor-beta-induced protein ig-h3;Tgfbi;PTN000096425;orthologs	TRANSFORMING GROWTH FACTOR-BETA-INDUCED PROTEIN IG-H3 (PTHR10900:SF82)	cell adhesion molecule(PC00069)	Mus musculus
MOUSE|MGI=MGI=1921430|UniProtKB=E9Q5I3	E9Q5I3	Mucin 5, subtype B, tracheobronchial;Muc5b;PTN000886104;orthologs	MUCIN-5B (PTHR11339:SF269)	extracellular matrix protein(PC00102)	Mus musculus
MOUSE|MGI=MGI=105983|UniProtKB=O08692	O08692	Neutrophilic granule protein;Ngp;PTN000024626;orthologs	NEUTROPHILIC GRANULE PROTEIN (PTHR10206:SF4)	antimicrobial response protein(PC00051)	Mus musculus
MOUSE|MGI=MGI=2146607|UniProtKB=Q8BHB9	Q8BHB9	Chloride intracellular channel protein 6;Clic6;PTN000136460;orthologs	CHLORIDE INTRACELLULAR CHANNEL PROTEIN 6 (PTHR45476:SF1)	ion channel(PC00133)	Mus musculus
MOUSE|MGI=MGI=1915587|UniProtKB=Q9DCT8	Q9DCT8	Cysteine-rich protein 2;Crip2;PTN000654278;orthologs	CYSTEINE-RICH PROTEIN 2 (PTHR46074:SF2)	actin or actin-binding cytoskeletal protein(PC00041)	Mus musculus
MOUSE|MGI=MGI=98731|UniProtKB=P21981	P21981	Protein-glutamine gamma-glutamyltransferase 2;Tgm2;PTN000173644;orthologs	PROTEIN-GLUTAMINE GAMMA-GLUTAMYLTRANSFERASE 2 (PTHR11590:SF6)	transferase(PC00220)	Mus musculus
MOUSE|MGI=MGI=88031|UniProtKB=Q07076	Q07076	Annexin A7;Anxa7;PTN000052837;orthologs	ANNEXIN A7 (PTHR10502:SF102)	calcium-binding protein(PC00060)	Mus musculus
MOUSE|MGI=MGI=97887|UniProtKB=P26043	P26043	Radixin;Rdx;PTN000590054;orthologs	RADIXIN (PTHR23281:SF14)	actin or actin-binding cytoskeletal protein(PC00041)	Mus musculus
MOUSE|MGI=MGI=87874|UniProtKB=P09470	P09470	Angiotensin-converting enzyme;Ace;PTN000053940;orthologs	ANGIOTENSIN-CONVERTING ENZYME (PTHR10514:SF25)	metalloprotease(PC00153)	Mus musculus
MOUSE|MGI=MGI=1921674|UniProtKB=Q32NZ6	Q32NZ6	Transmembrane channel-like protein 5;Tmc5;PTN000591984;orthologs	TRANSMEMBRANE CHANNEL-LIKE PROTEIN 5 (PTHR23302:SF5)	ion channel(PC00133)	Mus musculus
MOUSE|MGI=MGI=107200|UniProtKB=P08074	P08074	Carbonyl reductase [NADPH] 2;Cbr2;PTN000671477;orthologs	CARBONYL REDUCTASE [NADPH] 2 (PTHR44252:SF1)	reductase(PC00198)	Mus musculus
MOUSE|MGI=MGI=1926784|UniProtKB=Q9R1Q8	Q9R1Q8	Transgelin-3;Tagln3;PTN000437620;orthologs	TRANSGELIN-3 (PTHR47385:SF10)		Mus musculus
MOUSE|MGI=MGI=87854|UniProtKB=Q61838	Q61838	Pregnancy zone protein;Pzp;PTN000151185;orthologs	PREGNANCY ZONE PROTEIN (PTHR11412:SF116)	protease inhibitor(PC00191)	Mus musculus
MOUSE|Gene=KV2A7_MOUSE|UniProtKB=P01631	P01631	Ig kappa chain V-II region 26-10;unassigned;PTN002537280;orthologs	IG KAPPA CHAIN V-II REGION 26-10 (PTHR23267:SF278)	immunoglobulin(PC00123)	Mus musculus
MOUSE|MGI=MGI=94893|UniProtKB=Q9DCN2	Q9DCN2	NADH-cytochrome b5 reductase 3;Cyb5r3;PTN000452291;orthologs	NADH-CYTOCHROME B5 REDUCTASE 3 (PTHR19370:SF121)	reductase(PC00198)	Mus musculus
MOUSE|MGI=MGI=88262|UniProtKB=P40124	P40124	Adenylyl cyclase-associated protein 1;Cap1;PTN000068861;orthologs	ADENYLYL CYCLASE-ASSOCIATED PROTEIN 1 (PTHR10652:SF1)	actin or actin-binding cytoskeletal protein(PC00041)	Mus musculus
MOUSE|MGI=MGI=95851|UniProtKB=P13020	P13020	Gelsolin;Gsn;PTN000240182;orthologs	GELSOLIN (PTHR11977:SF29)	non-motor actin binding protein(PC00165)	Mus musculus
MOUSE|MGI=MGI=105975|UniProtKB=P04186	P04186	Complement factor B;Cfb;PTN001062802;orthologs	COMPLEMENT FACTOR B (PTHR46393:SF1)		Mus musculus
MOUSE|MGI=MGI=1919205|UniProtKB=Q9CX00	Q9CX00	IST1 homolog;Ist1;PTN000255482;orthologs	IST1 HOMOLOG (PTHR12161:SF5)		Mus musculus
MOUSE|MGI=MGI=88608|UniProtKB=P33267	P33267	Cytochrome P450 2F2;Cyp2f2;PTN000670825;orthologs	CYTOCHROME P450 2F1 (PTHR24300:SF275)	oxygenase(PC00177)	Mus musculus
MOUSE|MGI=MGI=104684|UniProtKB=Q08509	Q08509	Epidermal growth factor receptor kinase substrate 8;Eps8;PTN000264874;orthologs	EPIDERMAL GROWTH FACTOR RECEPTOR KINASE SUBSTRATE 8 (PTHR12287:SF21)	scaffold/adaptor protein(PC00226)	Mus musculus
MOUSE|MGI=MGI=109553|UniProtKB=P97821	P97821	Dipeptidyl peptidase 1;Ctsc;PTN000274901;orthologs	DIPEPTIDYL PEPTIDASE 1 (PTHR12411:SF942)	cysteine protease(PC00081)	Mus musculus
MOUSE|MGI=MGI=2442485|UniProtKB=E9Q1F5	E9Q1F5	Myosin VC;Myo5c;PTN000321268;orthologs	UNCONVENTIONAL MYOSIN-VC (PTHR13140:SF313)	actin binding motor protein(PC00040)	Mus musculus
MOUSE|MGI=MGI=1915221|UniProtKB=Q9CRB6	Q9CRB6	Tubulin polymerization-promoting protein family member 3;Tppp3;PTN000309474;orthologs	TUBULIN POLYMERIZATION-PROMOTING PROTEIN FAMILY MEMBER 3 (PTHR12932:SF16)	non-motor microtubule binding protein(PC00166)	Mus musculus
MOUSE|MGI=MGI=1098776|UniProtKB=Q61805	Q61805	Lipopolysaccharide-binding protein;Lbp;PTN000053230;orthologs	LIPOPOLYSACCHARIDE-BINDING PROTEIN (PTHR10504:SF66)	defense/immunity protein(PC00090)	Mus musculus
MOUSE|MGI=MGI=103080|UniProtKB=O70570	O70570	Polymeric immunoglobulin receptor;Pigr;PTN000221082;orthologs	POLYMERIC IMMUNOGLOBULIN RECEPTOR (PTHR11860:SF82)	immunoglobulin receptor superfamily(PC00124)	Mus musculus
MOUSE|MGI=MGI=109283|UniProtKB=P12815	P12815	Programmed cell death protein 6;Pdcd6;PTN000022000;orthologs	PROGRAMMED CELL DEATH PROTEIN 6 (PTHR46212:SF9)		Mus musculus
MOUSE|MGI=MGI=98817|UniProtKB=P08113	P08113	Endoplasmin;Hsp90b1;PTN000163553;orthologs	ENDOPLASMIN (PTHR11528:SF97)	Hsp90 family chaperone(PC00028)	Mus musculus
MOUSE|MGI=MGI=1330829|UniProtKB=A0A075B5N7	A0A075B5N7	Immunoglobulin kappa variable 6-13;Igkv6-13;PTN002357193;orthologs	IG KAPPA CHAIN V-V REGION MOPC 21-RELATED (PTHR23267:SF240)	immunoglobulin(PC00123)	Mus musculus
MOUSE|MGI=MGI=102849|UniProtKB=P26262	P26262	Plasma kallikrein;Klkb1;PTN000668688;orthologs	PLASMA KALLIKREIN (PTHR24253:SF64)	serine protease(PC00203)	Mus musculus
MOUSE|MGI=MGI=96015|UniProtKB=P01942	P01942	Hemoglobin subunit alpha;Hba;PTN001351091;orthologs	HEMOGLOBIN SUBUNIT ALPHA (PTHR11442:SF48)	globin(PC00107)	Mus musculus
MOUSE|MGI=MGI=4439828|UniProtKB=A0A140T8N1	A0A140T8N1	Immunoglobulin kappa chain variable 1-88 (Fragment);Igkv1-88;PTN002537279;orthologs	IG KAPPA CHAIN V-II REGION 26-10 (PTHR23267:SF278)	immunoglobulin(PC00123)	Mus musculus
MOUSE|MGI=MGI=105938|UniProtKB=P61021	P61021	Ras-related protein Rab-5B;Rab5b;PTN000634757;orthologs	RAS-RELATED PROTEIN RAB-5B (PTHR24073:SF555)	small GTPase(PC00208)	Mus musculus
MOUSE|MGI=MGI=96244|UniProtKB=Q61696	Q61696	Heat shock 70 kDa protein 1A;Hspa1a;PTN000453136;orthologs	HEAT SHOCK 70 KDA PROTEIN 1A-RELATED (PTHR19375:SF223)	Hsp70 family chaperone(PC00027)	Mus musculus
MOUSE|MGI=MGI=105926|UniProtKB=Q9CQD1	Q9CQD1	Ras-related protein Rab-5A;Rab5a;PTN000634679;orthologs	RAS-RELATED PROTEIN RAB-5A (PTHR24073:SF1129)	small GTPase(PC00208)	Mus musculus
MOUSE|MGI=MGI=106215|UniProtKB=Q9WTY4	Q9WTY4	Aquaporin-5;Aqp5;PTN000440745;orthologs	AQUAPORIN-5 (PTHR19139:SF38)	transporter(PC00227)	Mus musculus
MOUSE|MGI=MGI=1913963|UniProtKB=P61161	P61161	Actin-related protein 2;Actr2;PTN000233617;orthologs	ACTIN-RELATED PROTEIN 2 (PTHR11937:SF37)	actin and actin related protein(PC00039)	Mus musculus
MOUSE|MGI=MGI=107438|UniProtKB=Q06138	Q06138	Calcium-binding protein 39;Cab39;PTN000021500;orthologs	CALCIUM-BINDING PROTEIN 39 (PTHR10182:SF11)		Mus musculus
MOUSE|MGI=MGI=107184|UniProtKB=P80313	P80313	T-complex protein 1 subunit eta;Cct7;PTN000143959;orthologs	T-COMPLEX PROTEIN 1 SUBUNIT ETA (PTHR11353:SF22)	chaperonin(PC00073)	Mus musculus
MOUSE|MGI=MGI=95772|UniProtKB=P08752	P08752	Guanine nucleotide-binding protein G(i) subunit alpha-2;Gnai2;PTN000026607;orthologs	GUANINE NUCLEOTIDE-BINDING PROTEIN G(I) SUBUNIT ALPHA-2 (PTHR10218:SF73)	heterotrimeric G-protein(PC00117)	Mus musculus
MOUSE|MGI=MGI=1330818|UniProtKB=Q8BND5	Q8BND5	Sulfhydryl oxidase 1;Qsox1;PTN000528049;orthologs	SULFHYDRYL OXIDASE 1 (PTHR22897:SF6)	oxidase(PC00175)	Mus musculus
MOUSE|Gene=KV3AM_MOUSE|UniProtKB=P01674	P01674	Ig kappa chain V-III region PC 2154;unassigned;PTN002537222;orthologs	IG KAPPA CHAIN V-III REGION 50S10.1-RELATED (PTHR23267:SF343)	immunoglobulin(PC00123)	Mus musculus
MOUSE|MGI=MGI=103151|UniProtKB=P55065	P55065	Phospholipid transfer protein;Pltp;PTN000053165;orthologs	PHOSPHOLIPID TRANSFER PROTEIN (PTHR10504:SF16)	defense/immunity protein(PC00090)	Mus musculus
MOUSE|MGI=MGI=1309515|UniProtKB=P24472	P24472	Glutathione S-transferase A4;Gsta4;PTN000170899;orthologs	GLUTATHIONE S-TRANSFERASE A4 (PTHR11571:SF101)	transferase(PC00220)	Mus musculus
MOUSE|MGI=MGI=96897|UniProtKB=P08905	P08905	Lysozyme C-2;Lyz2;PTN000150744;orthologs	LYSOZYME C (PTHR11407:SF28)	glycosidase(PC00110)	Mus musculus
MOUSE|MGI=MGI=1342284|UniProtKB=Q9DBP0	Q9DBP0	Sodium-dependent phosphate transport protein 2B;Slc34a2;PTN000000583;orthologs	SODIUM-DEPENDENT PHOSPHATE TRANSPORT PROTEIN 2B (PTHR10010:SF23)	secondary carrier transporter(PC00258)	Mus musculus
MOUSE|MGI=MGI=88105|UniProtKB=Q8VDN2	Q8VDN2	Sodium/potassium-transporting ATPase subunit alpha-1;Atp1a1;PTN000643242;orthologs	SODIUM/POTASSIUM-TRANSPORTING ATPASE SUBUNIT ALPHA-1 (PTHR43294:SF9)	primary active transporter(PC00068)	Mus musculus
MOUSE|MGI=MGI=1333753|UniProtKB=Q9WU78	Q9WU78	Programmed cell death 6-interacting protein;Pdcd6ip;PTN000547099;orthologs	PROGRAMMED CELL DEATH 6-INTERACTING PROTEIN (PTHR23030:SF39)	membrane traffic protein(PC00150)	Mus musculus
MOUSE|Gene=HVM17_MOUSE|UniProtKB=P01786	P01786	Ig heavy chain V region MOPC 47A;unassigned;PTN002538759;orthologs	IG HEAVY CHAIN V REGION MOPC 47A-RELATED (PTHR23266:SF152)	immunoglobulin(PC00123)	Mus musculus
MOUSE|MGI=MGI=107717|UniProtKB=Q8VDD5	Q8VDD5	Myosin-9;Myh9;PTN000320888;orthologs	MYOSIN-9 (PTHR45615:SF16)	actin or actin-binding cytoskeletal protein(PC00041)	Mus musculus
MOUSE|MGI=MGI=1277968|UniProtKB=O54724	O54724	Caveolae-associated protein 1;Cavin1;PTN000391516;orthologs	CAVEOLAE-ASSOCIATED PROTEIN 1 (PTHR15240:SF3)	membrane traffic protein(PC00150)	Mus musculus
MOUSE|MGI=MGI=3641634|UniProtKB=A0A140T8N9	A0A140T8N9	Immunoglobulin kappa variable 6-32 (Fragment);Igkv6-32;PTN002537187;orthologs	IG KAPPA CHAIN V-V REGION MOPC 21-RELATED (PTHR23267:SF240)	immunoglobulin(PC00123)	Mus musculus
MOUSE|MGI=MGI=97751|UniProtKB=P30412	P30412	Peptidyl-prolyl cis-trans isomerase C;Ppic;PTN000116577;orthologs	PEPTIDYL-PROLYL CIS-TRANS ISOMERASE C (PTHR11071:SF11)	chaperone(PC00072)	Mus musculus
MOUSE|MGI=MGI=107285|UniProtKB=P49935	P49935	Pro-cathepsin H;Ctsh;PTN000275432;orthologs	PRO-CATHEPSIN H (PTHR12411:SF642)	cysteine protease(PC00081)	Mus musculus
MOUSE|MGI=MGI=98869|UniProtKB=P68369	P68369	Tubulin alpha-1A chain;Tuba1a;PTN000173216;orthologs	TUBULIN ALPHA-1A CHAIN (PTHR11588:SF133)	tubulin(PC00228)	Mus musculus
MOUSE|MGI=MGI=1342273|UniProtKB=O09131	O09131	Glutathione S-transferase omega-1;Gsto1;PTN000136780;orthologs	GLUTATHIONE S-TRANSFERASE OMEGA-1 (PTHR43968:SF5)		Mus musculus
MOUSE|MGI=MGI=1330860|UniProtKB=O35744	O35744	Chitinase-like protein 3;Chil3;PTN000126569;orthologs	CHITINASE-LIKE PROTEIN 3-RELATED (PTHR11177:SF140)	glycosidase(PC00110)	Mus musculus
MOUSE|MGI=MGI=105979|UniProtKB=Q00612	Q00612	Glucose-6-phosphate 1-dehydrogenase X;G6pdx;PTN000604473;orthologs	GLUCOSE-6-PHOSPHATE 1-DEHYDROGENASE (PTHR23429:SF0)	dehydrogenase(PC00092)	Mus musculus
MOUSE|Gene=IGHA_MOUSE|UniProtKB=P01878	P01878	Ig alpha chain C region;unassigned;PTN002764823;orthologs	IMMUNOGLOBULIN HEAVY CONSTANT ALPHA 1-RELATED (PTHR23411:SF31)	immunoglobulin receptor superfamily(PC00124)	Mus musculus
MOUSE|MGI=MGI=96902|UniProtKB=P17897	P17897	Lysozyme C-1;Lyz1;PTN000150743;orthologs	LYSOZYME C (PTHR11407:SF28)	glycosidase(PC00110)	Mus musculus
MOUSE|MGI=MGI=88108|UniProtKB=P14094	P14094	Sodium/potassium-transporting ATPase subunit beta-1;Atp1b1;PTN000162628;orthologs	SODIUM/POTASSIUM-TRANSPORTING ATPASE SUBUNIT BETA-1 (PTHR11523:SF10)	primary active transporter(PC00068)	Mus musculus
MOUSE|MGI=MGI=106612|UniProtKB=Q9WTI7	Q9WTI7	Unconventional myosin-Ic;Myo1c;PTN000321676;orthologs	UNCONVENTIONAL MYOSIN-IC (PTHR13140:SF255)	actin binding motor protein(PC00040)	Mus musculus
MOUSE|MGI=MGI=95768|UniProtKB=P27601	P27601	Guanine nucleotide-binding protein subunit alpha-13;Gna13;PTN000026731;orthologs	GUANINE NUCLEOTIDE-BINDING PROTEIN SUBUNIT ALPHA-13 (PTHR10218:SF85)	heterotrimeric G-protein(PC00117)	Mus musculus
MOUSE|MGI=MGI=96392|UniProtKB=P13597	P13597	Intercellular adhesion molecule 1;Icam1;PTN000349494;orthologs	INTERCELLULAR ADHESION MOLECULE 1 (PTHR13771:SF18)	cell adhesion molecule(PC00069)	Mus musculus
MOUSE|MGI=MGI=1337100|UniProtKB=O88342	O88342	WD repeat-containing protein 1;Wdr1;PTN000458127;orthologs	WD REPEAT-CONTAINING PROTEIN 1 (PTHR19856:SF0)	non-motor actin binding protein(PC00165)	Mus musculus
MOUSE|MGI=MGI=2146021|UniProtKB=Q8BI08	Q8BI08	Protein MAL2;Mal2;PTN000512318;orthologs	PROTEIN MAL2 (PTHR22776:SF42)	scaffold/adaptor protein(PC00226)	Mus musculus
MOUSE|MGI=MGI=1346342|UniProtKB=Q9D7Z6	Q9D7Z6	Calcium-activated chloride channel regulator 1;Clca1;PTN000061485;orthologs	CALCIUM-ACTIVATED CHLORIDE CHANNEL REGULATOR 1 (PTHR10579:SF52)	ion channel(PC00133)	Mus musculus
MOUSE|MGI=MGI=1926259|UniProtKB=Q9QZ85	Q9QZ85	Interferon-inducible GTPase 1;Iigp1;PTN000795651;orthologs	INTERFERON-GAMMA-INDUCIBLE GTPASE IFGGA2 PROTEIN-RELATED (PTHR32341:SF2)		Mus musculus
MOUSE|MGI=MGI=99432|UniProtKB=P61205	P61205	ADP-ribosylation factor 3;Arf3;PTN000195988;orthologs	ADP-RIBOSYLATION FACTOR 3 (PTHR11711:SF422)	G-protein(PC00020)	Mus musculus
MOUSE|MGI=MGI=4439812|UniProtKB=A0A075B5Q9	A0A075B5Q9	Immunoglobulin heavy variable 5-15;Ighv5-15;PTN002356915;orthologs	IG HEAVY CHAIN V REGION 345-RELATED (PTHR23266:SF269)	immunoglobulin(PC00123)	Mus musculus
MOUSE|MGI=MGI=1096342|UniProtKB=Q9QUI0	Q9QUI0	Transforming protein RhoA;Rhoa;PTN000632807;orthologs	TRANSFORMING PROTEIN RHOA (PTHR24072:SF153)	small GTPase(PC00208)	Mus musculus
MOUSE|MGI=MGI=1927899|UniProtKB=Q9JHI0	Q9JHI0	Matrix metalloproteinase-19;Mmp19;PTN000024374;orthologs	MATRIX METALLOPROTEINASE-19 (PTHR10201:SF166)	metalloprotease(PC00153)	Mus musculus
MOUSE|MGI=MGI=1347050|UniProtKB=O35945	O35945	Aldehyde dehydrogenase, cytosolic 1;Aldh1a7;PTN000192789;orthologs	ALDEHYDE DEHYDROGENASE, CYTOSOLIC 1 (PTHR11699:SF221)	dehydrogenase(PC00092)	Mus musculus
MOUSE|MGI=MGI=1351455|UniProtKB=P19253	P19253	60S ribosomal protein L13a;Rpl13a;PTN000166734;orthologs	60S RIBOSOMAL PROTEIN L13A (PTHR11545:SF3)	ribosomal protein(PC00202)	Mus musculus
MOUSE|Gene=HVM37_MOUSE|UniProtKB=P01807	P01807	Ig heavy chain V region X44;unassigned;PTN002538717;orthologs	IMMUNOGLOBULIN HEAVY VARIABLE 3-74 (PTHR23266:SF219)	immunoglobulin(PC00123)	Mus musculus
MOUSE|MGI=MGI=1890467|UniProtKB=Q9EQH3	Q9EQH3	Vacuolar protein sorting-associated protein 35;Vps35;PTN000120838;orthologs	VACUOLAR PROTEIN SORTING-ASSOCIATED PROTEIN 35 (PTHR11099:SF0)	membrane traffic protein(PC00150)	Mus musculus
MOUSE|MGI=MGI=1915213|UniProtKB=Q9Z0J0	Q9Z0J0	NPC intracellular cholesterol transporter 2;Npc2;PTN000139342;orthologs	NPC INTRACELLULAR CHOLESTEROL TRANSPORTER 2 (PTHR11306:SF0)		Mus musculus
MOUSE|MGI=MGI=1917770|UniProtKB=Q9CYL5	Q9CYL5	Golgi-associated plant pathogenesis-related protein 1;Glipr2;PTN000036664;orthologs	GOLGI-ASSOCIATED PLANT PATHOGENESIS-RELATED PROTEIN 1 (PTHR10334:SF517)	defense/immunity protein(PC00090)	Mus musculus
MOUSE|MGI=MGI=99551|UniProtKB=Q9WTR5	Q9WTR5	Cadherin-13;Cdh13;PTN000616672;orthologs	CADHERIN-13 (PTHR24027:SF80)	cadherin(PC00057)	Mus musculus
MOUSE|MGI=MGI=97051|UniProtKB=P14152	P14152	Malate dehydrogenase, cytoplasmic;Mdh1;PTN000600381;orthologs	MALATE DEHYDROGENASE, CYTOPLASMIC (PTHR23382:SF3)	dehydrogenase(PC00092)	Mus musculus
MOUSE|MGI=MGI=107186|UniProtKB=P80314	P80314	T-complex protein 1 subunit beta;Cct2;PTN000144154;orthologs	T-COMPLEX PROTEIN 1 SUBUNIT BETA (PTHR11353:SF23)	chaperonin(PC00073)	Mus musculus
MOUSE|MGI=MGI=104808|UniProtKB=Q61233	Q61233	Plastin-2;Lcp1;PTN000462473;orthologs	PLASTIN-2 (PTHR19961:SF35)	non-motor actin binding protein(PC00165)	Mus musculus
MOUSE|Gene=KV3AB_MOUSE|UniProtKB=P01663	P01663	Ig kappa chain V-III region PC 4050;unassigned;PTN002537211;orthologs	IG KAPPA CHAIN V-III REGION 50S10.1-RELATED (PTHR23267:SF343)	immunoglobulin(PC00123)	Mus musculus
MOUSE|MGI=MGI=104850|UniProtKB=Q61475	Q61475	Complement decay-accelerating factor, GPI-anchored;Cd55;PTN000449753;orthologs	COMPLEMENT DECAY-ACCELERATING FACTOR (PTHR19325:SF317)	complement component(PC00078)	Mus musculus
MOUSE|MGI=MGI=106008|UniProtKB=P48036	P48036	Annexin A5;Anxa5;PTN000052809;orthologs	ANNEXIN A5 (PTHR10502:SF26)	calcium-binding protein(PC00060)	Mus musculus
MOUSE|MGI=MGI=5000466|UniProtKB=P97449	P97449	Aminopeptidase N;Anpep;PTN000164435;orthologs	AMINOPEPTIDASE N (PTHR11533:SF172)	metalloprotease(PC00153)	Mus musculus
MOUSE|MGI=MGI=1929270|UniProtKB=Q9R0P5	Q9R0P5	Destrin;Dstn;PTN000227278;orthologs	DESTRIN (PTHR11913:SF18)	non-motor actin binding protein(PC00165)	Mus musculus
MOUSE|Gene=KV3A5_MOUSE|UniProtKB=P01657	P01657	Ig kappa chain V-III region PC 2413;unassigned;PTN002537197;orthologs	IG KAPPA CHAIN V-III REGION 50S10.1-RELATED (PTHR23267:SF343)	immunoglobulin(PC00123)	Mus musculus
MOUSE|MGI=MGI=1329044|UniProtKB=Q9Z0G9	Q9Z0G9	Claudin-3;Cldn3;PTN000243992;orthologs	CLAUDIN-3 (PTHR12002:SF112)	tight junction(PC00214)	Mus musculus
MOUSE|MGI=MGI=894320|UniProtKB=O08709	O08709	Peroxiredoxin-6;Prdx6;PTN000073814;orthologs	PEROXIREDOXIN-6 (PTHR43503:SF4)	peroxidase(PC00180)	Mus musculus
MOUSE|MGI=MGI=96250|UniProtKB=P07901	P07901	Heat shock protein HSP 90-alpha;Hsp90aa1;PTN000163702;orthologs	HEAT SHOCK PROTEIN HSP 90-ALPHA (PTHR11528:SF87)	Hsp90 family chaperone(PC00028)	Mus musculus
MOUSE|MGI=MGI=96243|UniProtKB=P17156	P17156	Heat shock-related 70 kDa protein 2;Hspa2;PTN000453052;orthologs	HEAT SHOCK-RELATED 70 KDA PROTEIN 2 (PTHR19375:SF382)	Hsp70 family chaperone(PC00027)	Mus musculus
MOUSE|MGI=MGI=109486|UniProtKB=Q61171	Q61171	Peroxiredoxin-2;Prdx2;PTN000073895;orthologs	PEROXIREDOXIN-2 (PTHR10681:SF161)	peroxidase(PC00180)	Mus musculus
MOUSE|MGI=MGI=95861|UniProtKB=P15626	P15626	Glutathione S-transferase Mu 2;Gstm2;PTN000171219;orthologs	GLUTATHIONE S-TRANSFERASE MU 1 (PTHR11571:SF247)	transferase(PC00220)	Mus musculus
MOUSE|MGI=MGI=1916141|UniProtKB=Q8R2S8	Q8R2S8	CD177 antigen;Cd177;PTN000790323;orthologs	CD177 ANTIGEN (PTHR16529:SF8)		Mus musculus
MOUSE|MGI=MGI=1352754|UniProtKB=Q9QYB1	Q9QYB1	Chloride intracellular channel protein 4;Clic4;PTN000136485;orthologs	CHLORIDE INTRACELLULAR CHANNEL PROTEIN 4 (PTHR43920:SF7)	ion channel(PC00133)	Mus musculus
MOUSE|MGI=MGI=107861|UniProtKB=Q7TMM9	Q7TMM9	Tubulin beta-2A chain;Tubb2a;PTN000172944;orthologs	TUBULIN BETA-2A CHAIN (PTHR11588:SF100)	tubulin(PC00228)	Mus musculus
MOUSE|MGI=MGI=96825|UniProtKB=P17563	P17563	Methanethiol oxidase;Selenbp1;PTN000591758;orthologs	METHANETHIOL OXIDASE (PTHR23300:SF0)	defense/immunity protein(PC00090)	Mus musculus
MOUSE|MGI=MGI=894689|UniProtKB=P62259	P62259	14-3-3 protein epsilon;Ywhae;PTN000429171;orthologs	14-3-3 PROTEIN EPSILON (PTHR18860:SF151)	scaffold/adaptor protein(PC00226)	Mus musculus
MOUSE|MGI=MGI=1917824|UniProtKB=Q80V42	Q80V42	Carboxypeptidase M;Cpm;PTN000164043;orthologs	CARBOXYPEPTIDASE M (PTHR11532:SF84)	protease(PC00190)	Mus musculus
MOUSE|MGI=MGI=2178103|UniProtKB=Q99PT1	Q99PT1	Rho GDP-dissociation inhibitor 1;Arhgdia;PTN000104783;orthologs	RHO GDP-DISSOCIATION INHIBITOR 1 (PTHR10980:SF9)	G-protein modulator(PC00022)	Mus musculus
MOUSE|MGI=MGI=97356|UniProtKB=Q01768	Q01768	Nucleoside diphosphate kinase B;Nme2;PTN000143011;orthologs	NUCLEOSIDE DIPHOSPHATE KINASE B (PTHR11349:SF57)	kinase(PC00137)	Mus musculus
MOUSE|MGI=MGI=2442982|UniProtKB=P61028	P61028	Ras-related protein Rab-8B;Rab8b;PTN000635610;orthologs	RAS-RELATED PROTEIN RAB-8B (PTHR47980:SF6)		Mus musculus
MOUSE|MGI=MGI=98919|UniProtKB=Q06318	Q06318	Uteroglobin;Scgb1a1;PTN000015478;orthologs	UTEROGLOBIN (PTHR10136:SF6)	cytokine(PC00083)	Mus musculus
MOUSE|MGI=MGI=97464|UniProtKB=P09103	P09103	Protein disulfide-isomerase;P4hb;PTN000432923;orthologs	PROTEIN DISULFIDE-ISOMERASE (PTHR18929:SF101)	chaperone(PC00072)	Mus musculus
MOUSE|MGI=MGI=1916776|UniProtKB=Q8K2I3	Q8K2I3	Dimethylaniline monooxygenase [N-oxide-forming] 2;Fmo2;PTN000545728;orthologs	DIMETHYLANILINE MONOOXYGENASE [N-OXIDE-FORMING] 2 (PTHR23023:SF84)	oxygenase(PC00177)	Mus musculus
MOUSE|MGI=MGI=1201378|UniProtKB=O35639	O35639	Annexin A3;Anxa3;PTN000052669;orthologs	ANNEXIN A3 (PTHR10502:SF25)	calcium-binding protein(PC00060)	Mus musculus
MOUSE|MGI=MGI=1097686|UniProtKB=P84244	P84244	Histone H3.3;H3-3b;PTN000152141;orthologs	HISTONE H3.3-RELATED (PTHR11426:SF228)	chromatin/chromatin-binding, or -regulatory protein(PC00077)	Mus musculus
MOUSE|MGI=MGI=1098282|UniProtKB=P06683	P06683	Complement component C9;C9;PTN000448751;orthologs	COMPLEMENT COMPONENT C9 (PTHR45742:SF3)	complement component(PC00078)	Mus musculus
MOUSE|MGI=MGI=1932052|UniProtKB=Q91XA9	Q91XA9	Acidic mammalian chitinase;Chia;PTN000126583;orthologs	ACIDIC MAMMALIAN CHITINASE (PTHR11177:SF188)	glycosidase(PC00110)	Mus musculus
MOUSE|MGI=MGI=1890221|UniProtKB=Q9QXC1	Q9QXC1	Fetuin-B;Fetub;PTN000352301;orthologs	FETUIN-B (PTHR13814:SF10)	protease inhibitor(PC00191)	Mus musculus
MOUSE|MGI=MGI=1334419|UniProtKB=Q9QWK4	Q9QWK4	CD5 antigen-like;Cd5l;PTN000450220;orthologs	CD5 ANTIGEN-LIKE (PTHR48071:SF8)		Mus musculus
MOUSE|MGI=MGI=1339467|UniProtKB=P14069	P14069	Protein S100-A6;S100a6;PTN000181592;orthologs	PROTEIN S100-A6 (PTHR11639:SF80)	calmodulin-related(PC00061)	Mus musculus
MOUSE|MGI=MGI=1919277|UniProtKB=Q78IQ7	Q78IQ7	Zinc transporter ZIP4;Slc39a4;PTN000257309;orthologs	ZINC TRANSPORTER ZIP4 (PTHR12191:SF21)	secondary carrier transporter(PC00258)	Mus musculus
MOUSE|MGI=MGI=1346526|UniProtKB=P28076	P28076	Proteasome subunit beta type-9;Psmb9;PTN000175470;orthologs	PROTEASOME SUBUNIT BETA TYPE-9 (PTHR11599:SF50)	protease(PC00190)	Mus musculus
MOUSE|MGI=MGI=894315|UniProtKB=Q99JI6	Q99JI6	Ras-related protein Rap-1b;Rap1b;PTN000631769;orthologs	RAS-RELATED PROTEIN RAP-1B-RELATED (PTHR24070:SF393)	small GTPase(PC00208)	Mus musculus
MOUSE|MGI=MGI=1345635|UniProtKB=P60335	P60335	Poly(rC)-binding protein 1;Pcbp1;PTN000032892;orthologs	POLY(RC)-BINDING PROTEIN 1 (PTHR10288:SF96)	RNA metabolism protein(PC00031)	Mus musculus
MOUSE|MGI=MGI=3645398|UniProtKB=E0CZ42	E0CZ42	Fer-1-like 6 (C. elegans);Fer1l6;PTN000284146;orthologs	FER-1-LIKE 6 (C. ELEGANS) (PTHR12546:SF37)	membrane trafficking regulatory protein(PC00151)	Mus musculus
MOUSE|MGI=MGI=1914148|UniProtKB=Q9DBJ3	Q9DBJ3	Brain-specific angiogenesis inhibitor 1-associated protein 2-like protein 1;Baiap2l1;PTN000367981;orthologs	BRAIN-SPECIFIC ANGIOGENESIS INHIBITOR 1-ASSOCIATED PROTEIN 2-LIKE PROTEIN 1 (PTHR14206:SF4)	scaffold/adaptor protein(PC00226)	Mus musculus
MOUSE|MGI=MGI=97591|UniProtKB=P52480	P52480	Pyruvate kinase PKM;Pkm;PTN000212722;orthologs	PYRUVATE KINASE PKM (PTHR11817:SF15)	kinase(PC00137)	Mus musculus
MOUSE|MGI=MGI=107189|UniProtKB=P29699	P29699	Alpha-2-HS-glycoprotein;Ahsg;PTN000352272;orthologs	ALPHA-2-HS-GLYCOPROTEIN (PTHR13814:SF6)	protease inhibitor(PC00191)	Mus musculus
MOUSE|MGI=MGI=97829|UniProtKB=Q9ET01	Q9ET01	Glycogen phosphorylase, liver form;Pygl;PTN000157734;orthologs	GLYCOGEN PHOSPHORYLASE, LIVER FORM (PTHR11468:SF26)	glycosyltransferase(PC00111)	Mus musculus
MOUSE|MGI=MGI=96955|UniProtKB=P10852	P10852	4F2 cell-surface antigen heavy chain;Slc3a2;PTN000040122;orthologs	4F2 CELL-SURFACE ANTIGEN HEAVY CHAIN (PTHR46673:SF1)		Mus musculus
MOUSE|MGI=MGI=104630|UniProtKB=P32921	P32921	Tryptophan--tRNA ligase, cytoplasmic;Wars1;PTN000006410;orthologs	TRYPTOPHAN--TRNA LIGASE, CYTOPLASMIC (PTHR10055:SF1)	aminoacyl-tRNA synthetase(PC00047)	Mus musculus
MOUSE|MGI=MGI=2442910|UniProtKB=Q8R1F1	Q8R1F1	Protein Niban 2;Niban2;PTN000373359;orthologs	PROTEIN NIBAN 2 (PTHR14392:SF2)		Mus musculus
MOUSE|MGI=MGI=96445|UniProtKB=P01867	P01867	Ig gamma-2B chain C region;Igh-3;PTN001908813;orthologs	IG GAMMA-2A CHAIN C REGION SECRETED FORM-RELATED (PTHR23411:SF28)	immunoglobulin receptor superfamily(PC00124)	Mus musculus
MOUSE|MGI=MGI=95769|UniProtKB=P30677	P30677	Guanine nucleotide-binding protein subunit alpha-14;Gna14;PTN000026449;orthologs	GUANINE NUCLEOTIDE-BINDING PROTEIN SUBUNIT ALPHA-14 (PTHR10218:SF213)	heterotrimeric G-protein(PC00117)	Mus musculus
MOUSE|MGI=MGI=1354713|UniProtKB=Q9QUJ7	Q9QUJ7	Long-chain-fatty-acid--CoA ligase 4;Acsl4;PTN000645144;orthologs	LONG-CHAIN-FATTY-ACID--COA LIGASE 4 (PTHR43272:SF22)	ligase(PC00142)	Mus musculus
MOUSE|MGI=MGI=891963|UniProtKB=P68254	P68254	14-3-3 protein theta;Ywhaq;PTN000429051;orthologs	14-3-3 PROTEIN THETA (PTHR18860:SF3)	scaffold/adaptor protein(PC00226)	Mus musculus
MOUSE|MGI=MGI=4439721|UniProtKB=A0A140T8M0	A0A140T8M0	Immunoglobulin kappa variable 1-117 (Fragment);Igkv1-117;PTN002537276;orthologs	IG KAPPA CHAIN V-II REGION 26-10 (PTHR23267:SF278)	immunoglobulin(PC00123)	Mus musculus
MOUSE|MGI=MGI=88437|UniProtKB=P16330	P16330	2',3'-cyclic-nucleotide 3'-phosphodiesterase;Cnp;PTN000016502;orthologs	2',3'-CYCLIC-NUCLEOTIDE 3'-PHOSPHODIESTERASE (PTHR10156:SF0)	phosphodiesterase(PC00185)	Mus musculus
MOUSE|MGI=MGI=2661120|UniProtKB=Q641P0	Q641P0	Actin-related protein 3B;Actr3b;PTN000233822;orthologs	ACTIN-RELATED PROTEIN 3B-RELATED (PTHR11937:SF514)	actin and actin related protein(PC00039)	Mus musculus
MOUSE|MGI=MGI=96021|UniProtKB=P02088	P02088	Hemoglobin subunit beta-1;Hbb-b1;PTN000154361;orthologs	HEMOGLOBIN SUBUNIT BETA (PTHR11442:SF42)	globin(PC00107)	Mus musculus
MOUSE|MGI=MGI=98084|UniProtKB=Q91YQ5	Q91YQ5	Dolichyl-diphosphooligosaccharide--protein glycosyltransferase subunit 1;Rpn1;PTN000471634;orthologs	DOLICHYL-DIPHOSPHOOLIGOSACCHARIDE--PROTEIN GLYCOSYLTRANSFERASE SUBUNIT 1 (PTHR21049:SF0)	glycosyltransferase(PC00111)	Mus musculus
MOUSE|MGI=MGI=1891190|UniProtKB=Q9WUU7	Q9WUU7	Cathepsin Z;Ctsz;PTN000275300;orthologs	CATHEPSIN Z (PTHR12411:SF929)	cysteine protease(PC00081)	Mus musculus
MOUSE|MGI=MGI=96495|UniProtKB=P01837	P01837	Immunoglobulin kappa constant;Igkc;PTN001908832;orthologs	IMMUNOGLOBULIN KAPPA CONSTANT (PTHR23411:SF36)	immunoglobulin receptor superfamily(PC00124)	Mus musculus
MOUSE|MGI=MGI=99837|UniProtKB=P28665	P28665	Murinoglobulin-1;Mug1;PTN000151171;orthologs	MURINOGLOBULIN-1-RELATED (PTHR11412:SF133)	protease inhibitor(PC00191)	Mus musculus
MOUSE|MGI=MGI=98534|UniProtKB=O88968	O88968	Transcobalamin-2;Tcn2;PTN000059460;orthologs	TRANSCOBALAMIN-2 (PTHR10559:SF14)		Mus musculus
MOUSE|MGI=MGI=2140113|UniProtKB=P62806	P62806	Histone H4;H4f16;PTN001312758;orthologs	HISTONE H4 (PTHR10484:SF162)	chromatin/chromatin-binding, or -regulatory protein(PC00077)	Mus musculus
MOUSE|MGI=MGI=98179|UniProtKB=P10833	P10833	Ras-related protein R-Ras;Rras;PTN000632108;orthologs	RAS-RELATED PROTEIN R-RAS (PTHR24070:SF245)	small GTPase(PC00208)	Mus musculus
MOUSE|MGI=MGI=95766|UniProtKB=P21278	P21278	Guanine nucleotide-binding protein subunit alpha-11;Gna11;PTN000026413;orthologs	GUANINE NUCLEOTIDE-BINDING PROTEIN SUBUNIT ALPHA-11 (PTHR10218:SF328)	heterotrimeric G-protein(PC00117)	Mus musculus
MOUSE|MGI=MGI=102724|UniProtKB=Q64514	Q64514	Tripeptidyl-peptidase 2;Tpp2;PTN000083326;orthologs	TRIPEPTIDYL-PEPTIDASE 2 (PTHR43806:SF14)	serine protease(PC00203)	Mus musculus
MOUSE|MGI=MGI=4439775|UniProtKB=A0A140T8M2	A0A140T8M2	Immunoglobulin kappa variable 12-44 (Fragment);Igkv12-44;PTN002537153;orthologs	IG KAPPA CHAIN V-V REGION MOPC 149-RELATED (PTHR23267:SF215)	immunoglobulin(PC00123)	Mus musculus
MOUSE|MGI=MGI=1339941|UniProtKB=Q9WVL7	Q9WVL7	C-X-C motif chemokine 15;Cxcl15;PTN000021432;orthologs	C-X-C MOTIF CHEMOKINE 15 (PTHR10179:SF90)	chemokine(PC00074)	Mus musculus
MOUSE|MGI=MGI=88574|UniProtKB=Q61093	Q61093	Cytochrome b-245 heavy chain;Cybb;PTN000239823;orthologs	CYTOCHROME B-245 HEAVY CHAIN (PTHR11972:SF60)	oxidase(PC00175)	Mus musculus
MOUSE|MGI=MGI=2154090|UniProtKB=Q8R366	Q8R366	Immunoglobulin superfamily member 8;Igsf8;PTN000258622;orthologs	IMMUNOGLOBULIN SUPERFAMILY MEMBER 8 (PTHR12207:SF22)	immunoglobulin receptor superfamily(PC00124)	Mus musculus
MOUSE|MGI=MGI=4439879|UniProtKB=A0A0B4J1H6	A0A0B4J1H6	Immunoglobulin kappa chain variable 2-137 (Fragment);Igkv2-137;PTN002357524;orthologs	IMMUNOGLOBULIN KAPPA VARIABLE 2-29 (PTHR23267:SF487)	immunoglobulin(PC00123)	Mus musculus
MOUSE|MGI=MGI=99523|UniProtKB=P35700	P35700	Peroxiredoxin-1;Prdx1;PTN000073914;orthologs	PEROXIREDOXIN-1 (PTHR10681:SF111)	peroxidase(PC00180)	Mus musculus
MOUSE|MGI=MGI=96051|UniProtKB=P49182	P49182	Heparin cofactor 2;Serpind1;PTN000156386;orthologs	HEPARIN COFACTOR 2 (PTHR11461:SF30)	protease inhibitor(PC00191)	Mus musculus
MOUSE|MGI=MGI=105045|UniProtKB=Q91WP6	Q91WP6	Serine protease inhibitor A3N;Serpina3n;PTN000156502;orthologs	SERINE PROTEASE INHIBITOR A3N (PTHR11461:SF133)	protease inhibitor(PC00191)	Mus musculus
MOUSE|MGI=MGI=1336194|UniProtKB=O89023	O89023	Tripeptidyl-peptidase 1;Tpp1;PTN000368471;orthologs	TRIPEPTIDYL-PEPTIDASE 1 (PTHR14218:SF15)	serine protease(PC00203)	Mus musculus
MOUSE|MGI=MGI=88227|UniProtKB=P01027	P01027	Complement C3;C3;PTN000151295;orthologs	COMPLEMENT C3 (PTHR11412:SF81)	protease inhibitor(PC00191)	Mus musculus
MOUSE|MGI=MGI=107532|UniProtKB=P70168	P70168	Importin subunit beta-1;Kpnb1;PTN000055696;orthologs	IMPORTIN SUBUNIT BETA-1 (PTHR10527:SF1)	transporter(PC00227)	Mus musculus
MOUSE|MGI=MGI=1913472|UniProtKB=Q9D154	Q9D154	Leukocyte elastase inhibitor A;Serpinb1a;PTN000156968;orthologs	LEUKOCYTE ELASTASE INHIBITOR (PTHR11461:SF180)	protease inhibitor(PC00191)	Mus musculus
MOUSE|MGI=MGI=88224|UniProtKB=P14106	P14106	Complement C1q subcomponent subunit B;C1qb;PTN002369335;orthologs	COMPLEMENT C1Q SUBCOMPONENT SUBUNIT B (PTHR15427:SF18)	scaffold/adaptor protein(PC00226)	Mus musculus
MOUSE|MGI=MGI=1913850|UniProtKB=Q91VS7	Q91VS7	Microsomal glutathione S-transferase 1;Mgst1;PTN000074850;orthologs	MICROSOMAL GLUTATHIONE S-TRANSFERASE 1 (PTHR10689:SF3)	transferase(PC00220)	Mus musculus
MOUSE|Gene=KV3AD_MOUSE|UniProtKB=P01665	P01665	Ig kappa chain V-III region PC 7043;unassigned;PTN002537228;orthologs	IG KAPPA CHAIN V-III REGION 50S10.1-RELATED (PTHR23267:SF343)	immunoglobulin(PC00123)	Mus musculus
MOUSE|MGI=MGI=109393|UniProtKB=P04919	P04919	Band 3 anion transport protein;Slc4a1;PTN000155428;orthologs	BAND 3 ANION TRANSPORT PROTEIN (PTHR11453:SF12)	secondary carrier transporter(PC00258)	Mus musculus
MOUSE|MGI=MGI=98419|UniProtKB=Q6P069	Q6P069	Sorcin;Sri;PTN000022299;orthologs	SORCIN (PTHR46735:SF7)		Mus musculus
MOUSE|MGI=MGI=1927244|UniProtKB=Q9JIW9	Q9JIW9	Ras-related protein Ral-B;Ralb;PTN000632224;orthologs	RAS-RELATED PROTEIN RAL-B (PTHR24070:SF199)	small GTPase(PC00208)	Mus musculus
MOUSE|MGI=MGI=99501|UniProtKB=Q8K0E8	Q8K0E8	Fibrinogen beta chain;Fgb;PTN000441212;orthologs	FIBRINOGEN BETA CHAIN (PTHR19143:SF332)	intercellular signal molecule(PC00207)	Mus musculus
MOUSE|MGI=MGI=3711980|UniProtKB=A0A140T8N5	A0A140T8N5	Immunoglobulin kappa variable 6-23 (Fragment);Igkv6-23;PTN002537216;orthologs	IG KAPPA CHAIN V-V REGION MOPC 21-RELATED (PTHR23267:SF240)	immunoglobulin(PC00123)	Mus musculus
MOUSE|MGI=MGI=95666|UniProtKB=Q01514	Q01514	Guanylate-binding protein 1;Gbp1;PTN000079309;orthologs	GUANYLATE-BINDING PROTEIN 2 (PTHR10751:SF112)	heterotrimeric G-protein(PC00117)	Mus musculus
MOUSE|MGI=MGI=1353496|UniProtKB=P51881	P51881	ADP/ATP translocase 2;Slc25a5;PTN000640130;orthologs	ADP/ATP TRANSLOCASE 2 (PTHR45635:SF3)	transfer/carrier protein(PC00219)	Mus musculus
MOUSE|MGI=MGI=3704123|UniProtKB=A0A075B5V6	A0A075B5V6	Immunoglobulin heavy variable V1-42;Ighv1-42;PTN002357015;orthologs	IG HEAVY CHAIN V REGION 108A-RELATED (PTHR23266:SF196)	immunoglobulin(PC00123)	Mus musculus
MOUSE|MGI=MGI=1316726|UniProtKB=E9PV24	E9PV24	Fibrinogen alpha chain;Fga;PTN000441583;orthologs	FIBRINOGEN ALPHA CHAIN (PTHR47221:SF3)		Mus musculus
MOUSE|MGI=MGI=87902|UniProtKB=P68134	P68134	Actin, alpha skeletal muscle;Acta1;PTN000233103;orthologs	ACTIN, ALPHA SKELETAL MUSCLE (PTHR11937:SF193)	actin and actin related protein(PC00039)	Mus musculus
MOUSE|MGI=MGI=96211|UniProtKB=Q61646	Q61646	Haptoglobin;Hp;PTN000667789;orthologs	HAPTOGLOBIN-RELATED PROTEIN (PTHR24255:SF27)	serine protease(PC00203)	Mus musculus
MOUSE|MGI=MGI=88318|UniProtKB=P10810	P10810	Monocyte differentiation antigen CD14;Cd14;PTN000066869;orthologs	MONOCYTE DIFFERENTIATION ANTIGEN CD14 (PTHR10630:SF3)	transmembrane signal receptor(PC00197)	Mus musculus
MOUSE|MGI=MGI=99513|UniProtKB=Q63918	Q63918	Caveolae-associated protein 2;Cavin2;PTN000391462;orthologs	CAVEOLAE-ASSOCIATED PROTEIN 2 (PTHR15240:SF1)	membrane traffic protein(PC00150)	Mus musculus
MOUSE|MGI=MGI=3642250|UniProtKB=A0A140T8M3	A0A140T8M3	Immunoglobulin kappa chain variable 8-30 (Fragment);Igkv8-30;PTN002537235;orthologs	IMMUNOGLOBULIN KAPPA VARIABLE 4-1 (PTHR23267:SF425)	immunoglobulin(PC00123)	Mus musculus
MOUSE|MGI=MGI=2148202|UniProtKB=Q8VCT4	Q8VCT4	Carboxylesterase 1D;Ces1d;PTN000168894;orthologs	LIVER CARBOXYLESTERASE 1-RELATED (PTHR11559:SF179)	esterase(PC00097)	Mus musculus
MOUSE|MGI=MGI=1921367|UniProtKB=Q99JY9	Q99JY9	Actin-related protein 3;Actr3;PTN000233842;orthologs	ACTIN-RELATED PROTEIN 3 (PTHR11937:SF175)	actin and actin related protein(PC00039)	Mus musculus
MOUSE|MGI=MGI=893575|UniProtKB=Q9JJ00	Q9JJ00	Phospholipid scramblase 1;Plscr1;PTN000583060;orthologs	PHOSPHOLIPID SCRAMBLASE 1 (PTHR23248:SF38)	transporter(PC00227)	Mus musculus
MOUSE|MGI=MGI=96413|UniProtKB=O88844	O88844	Isocitrate dehydrogenase [NADP] cytoplasmic;Idh1;PTN000214340;orthologs	ISOCITRATE DEHYDROGENASE [NADP] CYTOPLASMIC (PTHR11822:SF21)	dehydrogenase(PC00092)	Mus musculus
MOUSE|MGI=MGI=95403|UniProtKB=P54116	P54116	Stomatin;Stom;PTN000029810;orthologs	STOMATIN (PTHR10264:SF115)	cytoskeletal protein(PC00085)	Mus musculus
MOUSE|MGI=MGI=108080|UniProtKB=P97298	P97298	Pigment epithelium-derived factor;Serpinf1;PTN000156265;orthologs	PIGMENT EPITHELIUM-DERIVED FACTOR (PTHR11461:SF84)	protease inhibitor(PC00191)	Mus musculus
MOUSE|MGI=MGI=3642817|UniProtKB=P01642	P01642	Ig kappa chain V-V region L7 (Fragment);Gm10881;PTN001909050;orthologs	IG-LIKE DOMAIN-CONTAINING PROTEIN (PTHR23267:SF489)	immunoglobulin(PC00123)	Mus musculus
MOUSE|MGI=MGI=95784|UniProtKB=P62880	P62880	Guanine nucleotide-binding protein G(I)/G(S)/G(T) subunit beta-2;Gnb2;PTN000457571;orthologs	GUANINE NUCLEOTIDE-BINDING PROTEIN G(I)/G(S)/G(T) SUBUNIT BETA-2 (PTHR19850:SF27)	heterotrimeric G-protein(PC00117)	Mus musculus
MOUSE|MGI=MGI=2679229|UniProtKB=Q3UP87	Q3UP87	Neutrophil elastase;Elane;PTN000666612;orthologs	NEUTROPHIL ELASTASE (PTHR24257:SF16)	serine protease(PC00203)	Mus musculus
MOUSE|MGI=MGI=2448377|UniProtKB=Q64475	Q64475	Histone H2B type 1-B;H2bc3;PTN000603912;orthologs	HISTONE H2B TYPE 1-L (PTHR23428:SF190)	chromatin/chromatin-binding, or -regulatory protein(PC00077)	Mus musculus
MOUSE|MGI=MGI=109194|UniProtKB=P68510	P68510	14-3-3 protein eta;Ywhah;PTN000428972;orthologs	14-3-3 PROTEIN ETA (PTHR18860:SF16)	scaffold/adaptor protein(PC00226)	Mus musculus
MOUSE|MGI=MGI=96853|UniProtKB=P10518	P10518	Delta-aminolevulinic acid dehydratase;Alad;PTN000156066;orthologs	DELTA-AMINOLEVULINIC ACID DEHYDRATASE (PTHR11458:SF0)	dehydratase(PC00091)	Mus musculus
MOUSE|MGI=MGI=1929955|UniProtKB=Q9JII6	Q9JII6	Aldo-keto reductase family 1 member A1;Akr1a1;PTN000199013;orthologs	ALDO-KETO REDUCTASE FAMILY 1 MEMBER A1 (PTHR11732:SF507)	reductase(PC00198)	Mus musculus
MOUSE|MGI=MGI=97443|UniProtKB=Q60590	Q60590	Alpha-1-acid glycoprotein 1;Orm1;PTN000239501;orthologs	ALPHA-1-ACID GLYCOPROTEIN 1 (PTHR11967:SF2)		Mus musculus
MOUSE|MGI=MGI=96514|UniProtKB=A0A140T8N3	A0A140T8N3	Immunoglobulin kappa chain variable 13-84 (Fragment);Igkv13-84;PTN002537264;orthologs	IMMUNOGLOBULIN KAPPA VARIABLE 1-13-RELATED (PTHR23267:SF480)	immunoglobulin(PC00123)	Mus musculus
MOUSE|MGI=MGI=1337026|UniProtKB=O08992	O08992	Syntenin-1;Sdcbp;PTN000269635;orthologs	SYNTENIN-1 (PTHR12345:SF10)	membrane trafficking regulatory protein(PC00151)	Mus musculus
MOUSE|MGI=MGI=894313|UniProtKB=P35279	P35279	Ras-related protein Rab-6A;Rab6a;PTN000633633;orthologs	RAS-RELATED PROTEIN RAB-6A-RELATED (PTHR24073:SF1089)	small GTPase(PC00208)	Mus musculus
MOUSE|MGI=MGI=97376|UniProtKB=P08556	P08556	GTPase NRas;Nras;PTN000632455;orthologs	GTPASE NRAS (PTHR24070:SF189)	small GTPase(PC00208)	Mus musculus
MOUSE|MGI=MGI=1349450|UniProtKB=Q62465	Q62465	Synaptic vesicle membrane protein VAT-1 homolog;Vat1;PTN000190913;orthologs	SYNAPTIC VESICLE MEMBRANE PROTEIN VAT-1 HOMOLOG (PTHR44054:SF1)		Mus musculus
MOUSE|MGI=MGI=105370|UniProtKB=Q64277	Q64277	ADP-ribosyl cyclase/cyclic ADP-ribose hydrolase 2;Bst1;PTN000099180;orthologs	ADP-RIBOSYL CYCLASE/CYCLIC ADP-RIBOSE HYDROLASE 2 (PTHR10912:SF4)	cyclase(PC00079)	Mus musculus
MOUSE|MGI=MGI=3617848|UniProtKB=Q5SQ27	Q5SQ27	SEC14-like 3 (S. cerevisiae);Sec14l3;PTN000595427;orthologs	SEC14-LIKE PROTEIN 3 (PTHR23324:SF62)	transfer/carrier protein(PC00219)	Mus musculus
MOUSE|MGI=MGI=97810|UniProtKB=P06800	P06800	Receptor-type tyrosine-protein phosphatase C;Ptprc;PTN000440112;orthologs	RECEPTOR-TYPE TYROSINE-PROTEIN PHOSPHATASE C (PTHR19134:SF539)	protein phosphatase(PC00195)	Mus musculus
MOUSE|MGI=MGI=1095409|UniProtKB=P68373	P68373	Tubulin alpha-1C chain;Tuba1c;PTN000173214;orthologs	TUBULIN ALPHA-1C CHAIN (PTHR11588:SF298)	tubulin(PC00228)	Mus musculus
MOUSE|MGI=MGI=1915026|UniProtKB=Q99KC8	Q99KC8	von Willebrand factor A domain-containing protein 5A;Vwa5a;PTN000037735;orthologs	VON WILLEBRAND FACTOR A DOMAIN-CONTAINING PROTEIN 5A (PTHR45737:SF3)		Mus musculus
MOUSE|MGI=MGI=1919619|UniProtKB=Q9EQP2	Q9EQP2	EH domain-containing protein 4;Ehd4;PTN000131024;orthologs	EH DOMAIN-CONTAINING PROTEIN 4 (PTHR11216:SF57)	membrane traffic protein(PC00150)	Mus musculus
MOUSE|MGI=MGI=1916022|UniProtKB=P58242	P58242	Acid sphingomyelinase-like phosphodiesterase 3b;Smpdl3b;PTN000038045;orthologs	ACID SPHINGOMYELINASE-LIKE PHOSPHODIESTERASE 3B (PTHR10340:SF25)	phosphodiesterase(PC00185)	Mus musculus
MOUSE|MGI=MGI=1890216|UniProtKB=Q9JMA9	Q9JMA9	Sodium- and chloride-dependent neutral and basic amino acid transporter B(0+);Slc6a14;PTN000178248;orthologs	SODIUM- AND CHLORIDE-DEPENDENT NEUTRAL AND BASIC AMINO ACID TRANSPORTER B(0+) (PTHR11616:SF286)	primary active transporter(PC00068)	Mus musculus
MOUSE|MGI=MGI=88233|UniProtKB=E9Q6D8	E9Q6D8	Complement component C6;C6;PTN000449180;orthologs	COMPLEMENT COMPONENT C6 (PTHR45742:SF4)	complement component(PC00078)	Mus musculus
MOUSE|MGI=MGI=1926334|UniProtKB=Q76MZ3	Q76MZ3	Serine/threonine-protein phosphatase 2A 65 kDa regulatory subunit A alpha isoform;Ppp2r1a;PTN000068683;orthologs	SERINE/THREONINE-PROTEIN PHOSPHATASE 2A 65 KDA REGULATORY SUBUNIT A ALPHA ISOFORM (PTHR10648:SF2)	phosphatase modulator(PC00184)	Mus musculus
MOUSE|MGI=MGI=1201689|UniProtKB=Q9R233	Q9R233	Tapasin;Tapbp;PTN000601799;orthologs	TAPASIN (PTHR23411:SF22)	immunoglobulin receptor superfamily(PC00124)	Mus musculus
MOUSE|MGI=MGI=98927|UniProtKB=Q64727	Q64727	Vinculin;Vcl;PTN000431816;orthologs	VINCULIN (PTHR46180:SF1)		Mus musculus
MOUSE|MGI=MGI=96031|UniProtKB=P06684	P06684	Complement C5;C5;PTN000151375;orthologs	COMPLEMENT C5 (PTHR11412:SF83)	protease inhibitor(PC00191)	Mus musculus
MOUSE|MGI=MGI=1343142|UniProtKB=Q9WV32	Q9WV32	Actin-related protein 2/3 complex subunit 1B;Arpc1b;PTN000076231;orthologs	ACTIN-RELATED PROTEIN 2/3 COMPLEX SUBUNIT 1B (PTHR10709:SF10)	actin or actin-binding cytoskeletal protein(PC00041)	Mus musculus
MOUSE|MGI=MGI=99434|UniProtKB=P84084	P84084	ADP-ribosylation factor 5;Arf5;PTN000195889;orthologs	ADP-RIBOSYLATION FACTOR 5 (PTHR11711:SF323)	G-protein(PC00020)	Mus musculus
MOUSE|MGI=MGI=107728|UniProtKB=Q5SYD0	Q5SYD0	Unconventional myosin-Id;Myo1d;PTN000321728;orthologs	UNCONVENTIONAL MYOSIN-ID (PTHR13140:SF417)	actin binding motor protein(PC00040)	Mus musculus
MOUSE|MGI=MGI=88070|UniProtKB=Q61176	Q61176	Arginase-1;Arg1;PTN000144406;orthologs	ARGINASE-1 (PTHR43782:SF2)	hydrolase(PC00121)	Mus musculus
MOUSE|MGI=MGI=88255|UniProtKB=P14824	P14824	Annexin A6;Anxa6;PTN000052696;orthologs	ANNEXIN A6 (PTHR10502:SF19)	calcium-binding protein(PC00060)	Mus musculus
MOUSE|MGI=MGI=104589|UniProtKB=P63268	P63268	Actin, gamma-enteric smooth muscle;Actg2;PTN000233048;orthologs	ACTIN, GAMMA-ENTERIC SMOOTH MUSCLE (PTHR11937:SF201)	actin and actin related protein(PC00039)	Mus musculus
MOUSE|MGI=MGI=3819952|UniProtKB=A0A0B4J1H7	A0A0B4J1H7	Immunoglobulin kappa variable 1-135 (Fragment);Igkv1-135;PTN002357216;orthologs	IG-LIKE DOMAIN-CONTAINING PROTEIN (PTHR23267:SF427)	immunoglobulin(PC00123)	Mus musculus
MOUSE|MGI=MGI=1928396|UniProtKB=Q8VE70	Q8VE70	Programmed cell death protein 10;Pdcd10;PTN000326865;orthologs	PROGRAMMED CELL DEATH PROTEIN 10 (PTHR13250:SF1)		Mus musculus
MOUSE|MGI=MGI=1888504|UniProtKB=Q9EP95	Q9EP95	Resistin-like alpha;Retnla;PTN000473646;orthologs	RESISTIN-LIKE ALPHA (PTHR21101:SF5)		Mus musculus
MOUSE|MGI=MGI=98973|UniProtKB=Q00519	Q00519	Xanthine dehydrogenase/oxidase;Xdh;PTN000225708;orthologs	XANTHINE DEHYDROGENASE/OXIDASE (PTHR11908:SF80)	oxidoreductase(PC00176)	Mus musculus
MOUSE|MGI=MGI=4439516|UniProtKB=A0A075B5Q4	A0A075B5Q4	Immunoglobulin heavy variable 5-12 (Fragment);Ighv5-12;PTN002356913;orthologs	IG HEAVY CHAIN V REGION 345-RELATED (PTHR23266:SF269)	immunoglobulin(PC00123)	Mus musculus
MOUSE|MGI=MGI=4943320|UniProtKB=A0A0B4J1J2	A0A0B4J1J2	Immunoglobulin kappa chain variable 5-43 (Fragment);Igkv5-43;PTN002357508;orthologs	IG-LIKE DOMAIN-CONTAINING PROTEIN (PTHR23267:SF489)	immunoglobulin(PC00123)	Mus musculus
MOUSE|MGI=MGI=96446|UniProtKB=P01869	P01869	Ig gamma-1 chain C region, membrane-bound form;Ighg1;PTN001908811;orthologs	IMMUNOGLOBULIN HEAVY CONSTANT GAMMA 1-RELATED (PTHR23411:SF39)	immunoglobulin receptor superfamily(PC00124)	Mus musculus
MOUSE|MGI=MGI=894696|UniProtKB=P97290	P97290	Plasma protease C1 inhibitor;Serping1;PTN000156411;orthologs	PLASMA PROTEASE C1 INHIBITOR (PTHR11461:SF159)	protease inhibitor(PC00191)	Mus musculus
MOUSE|Gene=KV5AB_MOUSE|UniProtKB=P01644	P01644	Ig kappa chain V-V region HP R16.7;unassigned;PTN002537266;orthologs	IMMUNOGLOBULIN KAPPA VARIABLE 1-9-RELATED (PTHR23267:SF216)	immunoglobulin(PC00123)	Mus musculus
MOUSE|MGI=MGI=4439517|UniProtKB=A0A075B5Q3	A0A075B5Q3	Immunoglobulin heavy variable 2-5;Ighv2-5;PTN002356788;orthologs	IG HEAVY CHAIN V REGION MC101-RELATED (PTHR23266:SF254)	immunoglobulin(PC00123)	Mus musculus
MOUSE|MGI=MGI=1349482|UniProtKB=P70441	P70441	Na(+)/H(+) exchange regulatory cofactor NHE-RF1;Slc9a3r1;PTN000367218;orthologs	NA(+)/H(+) EXCHANGE REGULATORY COFACTOR NHE-RF1 (PTHR14191:SF7)	scaffold/adaptor protein(PC00226)	Mus musculus
MOUSE|MGI=MGI=107801|UniProtKB=P56480	P56480	ATP synthase subunit beta, mitochondrial;Atp5f1b;PTN000390044;orthologs	ATP SYNTHASE SUBUNIT BETA, MITOCHONDRIAL (PTHR15184:SF71)	ATP synthase(PC00002)	Mus musculus
MOUSE|Gene=KV5A5_MOUSE|UniProtKB=P01637	P01637	Ig kappa chain V-V region T1;unassigned;PTN002537150;orthologs	IMMUNOGLOBULIN KAPPA VARIABLE 1-16-RELATED (PTHR23267:SF355)	immunoglobulin(PC00123)	Mus musculus
MOUSE|MGI=MGI=88284|UniProtKB=P48758	P48758	Carbonyl reductase [NADPH] 1;Cbr1;PTN000673356;orthologs	CARBONYL REDUCTASE [NADPH] 1 (PTHR43963:SF2)	reductase(PC00198)	Mus musculus
MOUSE|MGI=MGI=95294|UniProtKB=Q01279	Q01279	Epidermal growth factor receptor;Egfr;PTN000698846;orthologs	EPIDERMAL GROWTH FACTOR RECEPTOR (PTHR24416:SF91)	transmembrane signal receptor(PC00197)	Mus musculus
MOUSE|Gene=KV3A8_MOUSE|UniProtKB=P01660	P01660	Ig kappa chain V-III region PC 3741/TEPC 111;unassigned;PTN002537219;orthologs	IG KAPPA CHAIN V-III REGION MOPC 321-RELATED (PTHR23267:SF503)	immunoglobulin(PC00123)	Mus musculus
MOUSE|MGI=MGI=1347245|UniProtKB=P31809	P31809	Carcinoembryonic antigen-related cell adhesion molecule 1;Ceacam1;PTN002235690;orthologs	CARCINOEMBRYONIC ANTIGEN-RELATED CELL ADHESION MOLECULE 1 (PTHR44427:SF1)	cell adhesion molecule(PC00069)	Mus musculus
MOUSE|MGI=MGI=108443|UniProtKB=P51437	P51437	Cathelicidin antimicrobial peptide;Camp;PTN000024639;orthologs	CATHELICIDIN ANTIMICROBIAL PEPTIDE (PTHR10206:SF2)	antimicrobial response protein(PC00051)	Mus musculus
MOUSE|MGI=MGI=98351|UniProtKB=P08228	P08228	Superoxide dismutase [Cu-Zn];Sod1;PTN000000201;orthologs	SUPEROXIDE DISMUTASE [CU-ZN] (PTHR10003:SF71)	oxidoreductase(PC00176)	Mus musculus
MOUSE|MGI=MGI=107567|UniProtKB=Q60766	Q60766	Immunity-related GTPase family M protein 1;Irgm1;PTN000795658;orthologs	IMMUNITY-RELATED GTPASE FAMILY M PROTEIN (PTHR32341:SF9)		Mus musculus
MOUSE|MGI=MGI=109365|UniProtKB=O09043	O09043	Napsin-A;Napsa;PTN000342997;orthologs	NAPSIN-A (PTHR47966:SF51)	aspartic protease(PC00053)	Mus musculus
MOUSE|MGI=MGI=97620|UniProtKB=P20918	P20918	Plasminogen;Plg;PTN000666944;orthologs	PLASMINOGEN (PTHR24261:SF13)	serine protease(PC00203)	Mus musculus
MOUSE|MGI=MGI=2144095|UniProtKB=Q8R0F9	Q8R0F9	SEC14-like protein 4;Sec14l4;PTN000595449;orthologs	SEC14-LIKE PROTEIN 4 (PTHR23324:SF42)	transfer/carrier protein(PC00219)	Mus musculus
MOUSE|MGI=MGI=88030|UniProtKB=P97429	P97429	Annexin A4;Anxa4;PTN000052547;orthologs	ANNEXIN A4 (PTHR10502:SF28)	calcium-binding protein(PC00060)	Mus musculus
MOUSE|MGI=MGI=102768|UniProtKB=P21956	P21956	Lactadherin;Mfge8;PTN000013465;orthologs	LACTADHERIN (PTHR24543:SF317)	oxidoreductase(PC00176)	Mus musculus
MOUSE|MGI=MGI=95420|UniProtKB=P23953	P23953	Carboxylesterase 1C;Ces1c;PTN000168882;orthologs	CARBOXYLESTERASE 1C-RELATED (PTHR11559:SF192)	esterase(PC00097)	Mus musculus
MOUSE|MGI=MGI=99425|UniProtKB=P46638	P46638	Ras-related protein Rab-11B;Rab11b;PTN000633999;orthologs	RAS-RELATED PROTEIN RAB-11B (PTHR47979:SF41)	small GTPase(PC00208)	Mus musculus
MOUSE|MGI=MGI=1338036|UniProtKB=P97361	P97361	BPI fold-containing family A member 1;Bpifa1;PTN000053052;orthologs	BPI FOLD-CONTAINING FAMILY A MEMBER 1 (PTHR47015:SF1)		Mus musculus
MOUSE|MGI=MGI=97167|UniProtKB=P26041	P26041	Moesin;Msn;PTN000589997;orthologs	MOESIN (PTHR23281:SF26)	actin or actin-binding cytoskeletal protein(PC00041)	Mus musculus
MOUSE|MGI=MGI=107173|UniProtKB=Q61247	Q61247	Alpha-2-antiplasmin;Serpinf2;PTN000156662;orthologs	ALPHA-2-ANTIPLASMIN (PTHR11461:SF20)	protease inhibitor(PC00191)	Mus musculus
MOUSE|MGI=MGI=1338798|UniProtKB=P50543	P50543	Protein S100-A11;S100a11;PTN000181501;orthologs	PROTEIN S100-A11 (PTHR11639:SF60)	calmodulin-related(PC00061)	Mus musculus
MOUSE|MGI=MGI=1891917|UniProtKB=Q9CQV8	Q9CQV8	14-3-3 protein beta/alpha;Ywhab;PTN000429110;orthologs	14-3-3 PROTEIN BETA/ALPHA (PTHR18860:SF28)	scaffold/adaptor protein(PC00226)	Mus musculus
MOUSE|MGI=MGI=109515|UniProtKB=P50404	P50404	Pulmonary surfactant-associated protein D;Sftpd;PTN000615939;orthologs	PULMONARY SURFACTANT-ASSOCIATED PROTEIN D (PTHR24024:SF15)	surfactant(PC00212)	Mus musculus
MOUSE|MGI=MGI=1890662|UniProtKB=Q9JHL1	Q9JHL1	Na(+)/H(+) exchange regulatory cofactor NHE-RF2;Slc9a3r2;PTN000367275;orthologs	NA(+)/H(+) EXCHANGE REGULATORY COFACTOR NHE-RF2 (PTHR14191:SF4)	scaffold/adaptor protein(PC00226)	Mus musculus
MOUSE|MGI=MGI=88235|UniProtKB=D3YXF5	D3YXF5	Complement component 7;C7;PTN001455580;orthologs	COMPLEMENT COMPONENT C7 (PTHR45742:SF2)	complement component(PC00078)	Mus musculus
MOUSE|MGI=MGI=95834|UniProtKB=P27773	P27773	Protein disulfide-isomerase A3;Pdia3;PTN000433231;orthologs	PROTEIN DISULFIDE-ISOMERASE A3 (PTHR18929:SF132)	chaperone(PC00072)	Mus musculus
MOUSE|MGI=MGI=1346029|UniProtKB=Q9R155	Q9R155	Pendrin;Slc26a4;PTN000212117;orthologs	PENDRIN (PTHR11814:SF33)	transporter(PC00227)	Mus musculus
MOUSE|MGI=MGI=105992|UniProtKB=P40142	P40142	Transketolase;Tkt;PTN000179067;orthologs	TRANSKETOLASE (PTHR43195:SF3)	transketolase(PC00221)	Mus musculus
MOUSE|MGI=MGI=103250|UniProtKB=P0DP27	P0DP27	Calmodulin-2;Calm2;PTN004596969;orthologs	CALMODULIN-2 (PTHR23050:SF383)	calmodulin-related(PC00061)	Mus musculus
MOUSE|MGI=MGI=97879|UniProtKB=Q00724	Q00724	Retinol-binding protein 4;Rbp4;PTN000221920;orthologs	RETINOL-BINDING PROTEIN 4 (PTHR11873:SF2)	transfer/carrier protein(PC00219)	Mus musculus
MOUSE|MGI=MGI=108395|UniProtKB=Q9Z0K8	Q9Z0K8	Pantetheinase;Vnn1;PTN000064649;orthologs	PANTETHEINASE (PTHR10609:SF16)	hydrolase(PC00121)	Mus musculus
MOUSE|MGI=MGI=4439773|UniProtKB=A0A140T8P6	A0A140T8P6	Immunoglobulin kappa variable 12-46 (Fragment);Igkv12-46;PTN002537148;orthologs	IG KAPPA CHAIN V-V REGION MOPC 149-RELATED (PTHR23267:SF215)	immunoglobulin(PC00123)	Mus musculus
MOUSE|MGI=MGI=96960|UniProtKB=P55258	P55258	Ras-related protein Rab-8A;Rab8a;PTN000635583;orthologs	RAS-RELATED PROTEIN RAB-8A (PTHR47980:SF33)		Mus musculus
MOUSE|MGI=MGI=1924155|UniProtKB=Q91XL1	Q91XL1	Leucine-rich HEV glycoprotein;Lrg1;PTN000688653;orthologs	LEUCINE-RICH HEV GLYCOPROTEIN (PTHR46473:SF16)		Mus musculus
MOUSE|MGI=MGI=106686|UniProtKB=Q62087	Q62087	Serum paraoxonase/lactonase 3;Pon3;PTN000210222;orthologs	SERUM PARAOXONASE/LACTONASE 3 (PTHR11799:SF14)		Mus musculus
MOUSE|MGI=MGI=95588|UniProtKB=P09528	P09528	Ferritin heavy chain;Fth1;PTN000153173;orthologs	FERRITIN HEAVY CHAIN (PTHR11431:SF37)	storage protein(PC00210)	Mus musculus
MOUSE|MGI=MGI=88561|UniProtKB=P10605	P10605	Cathepsin B;Ctsb;PTN000274767;orthologs	CATHEPSIN B (PTHR12411:SF16)	cysteine protease(PC00081)	Mus musculus
MOUSE|Gene=HVM56_MOUSE|UniProtKB=P18527	P18527	Ig heavy chain V region 914;unassigned;PTN002538726;orthologs	IG HEAVY CHAIN V REGION 345-RELATED (PTHR23266:SF269)	immunoglobulin(PC00123)	Mus musculus
MOUSE|MGI=MGI=2154274|UniProtKB=Q8BH64	Q8BH64	EH domain-containing protein 2;Ehd2;PTN000131045;orthologs	EH DOMAIN-CONTAINING PROTEIN 2 (PTHR11216:SF62)	membrane traffic protein(PC00150)	Mus musculus
MOUSE|MGI=MGI=1916704|UniProtKB=Q9D7P7	Q9D7P7	Chloride intracellular channel protein 3;Clic3;PTN000136563;orthologs	CHLORIDE INTRACELLULAR CHANNEL PROTEIN 3 (PTHR43920:SF3)	ion channel(PC00133)	Mus musculus
MOUSE|MGI=MGI=105102|UniProtKB=P46412	P46412	Glutathione peroxidase 3;Gpx3;PTN000174037;orthologs	GLUTATHIONE PEROXIDASE 3 (PTHR11592:SF32)	peroxidase(PC00180)	Mus musculus
MOUSE|MGI=MGI=98890|UniProtKB=Q02053	Q02053	Ubiquitin-like modifier-activating enzyme 1;Uba1;PTN000102441;orthologs	UBIQUITIN-LIKE MODIFIER-ACTIVATING ENZYME 1 (PTHR10953:SF155)	ubiquitin-protein ligase(PC00234)	Mus musculus
MOUSE|MGI=MGI=97552|UniProtKB=Q9DBJ1	Q9DBJ1	Phosphoglycerate mutase 1;Pgam1;PTN002630816;orthologs	PHOSPHOGLYCERATE MUTASE 1 (PTHR11931:SF15)	mutase(PC00160)	Mus musculus
MOUSE|MGI=MGI=96022|UniProtKB=P02089	P02089	Hemoglobin subunit beta-2;Hbb-b2;PTN001351043;orthologs	HEMOGLOBIN SUBUNIT BETA (PTHR11442:SF42)	globin(PC00107)	Mus musculus
MOUSE|MGI=MGI=97828|UniProtKB=Q8CI94	Q8CI94	Glycogen phosphorylase, brain form;Pygb;PTN000157706;orthologs	GLYCOGEN PHOSPHORYLASE, BRAIN FORM (PTHR11468:SF29)	glycosyltransferase(PC00111)	Mus musculus
MOUSE|MGI=MGI=95797|UniProtKB=P06745	P06745	Glucose-6-phosphate isomerase;Gpi;PTN000157859;orthologs	GLUCOSE-6-PHOSPHATE ISOMERASE (PTHR11469:SF1)	isomerase(PC00135)	Mus musculus
MOUSE|MGI=MGI=1333112|UniProtKB=P62827	P62827	GTP-binding nuclear protein Ran;Ran;PTN000632607;orthologs	GTP-BINDING NUCLEAR PROTEIN RAN (PTHR24071:SF37)	small GTPase(PC00208)	Mus musculus
MOUSE|MGI=MGI=2388633|UniProtKB=Q68FD5	Q68FD5	Clathrin heavy chain 1;Cltc;PTN000033499;orthologs	CLATHRIN HEAVY CHAIN 1 (PTHR10292:SF7)	vesicle coat protein(PC00235)	Mus musculus
MOUSE|MGI=MGI=1096881|UniProtKB=P10126	P10126	Elongation factor 1-alpha 1;Eef1a1;PTN000562517;orthologs	ELONGATION FACTOR 1-ALPHA 1-RELATED (PTHR23115:SF222)	translation factor(PC00223)	Mus musculus
MOUSE|MGI=MGI=107812|UniProtKB=P99024	P99024	Tubulin beta-5 chain;Tubb5;PTN000172776;orthologs	TUBULIN BETA CHAIN (PTHR11588:SF61)	tubulin(PC00228)	Mus musculus
MOUSE|MGI=MGI=97555|UniProtKB=P09411	P09411	Phosphoglycerate kinase 1;Pgk1;PTN000150534;orthologs	PHOSPHOGLYCERATE KINASE 1 (PTHR11406:SF14)	carbohydrate kinase(PC00065)	Mus musculus
MOUSE|MGI=MGI=96231|UniProtKB=P16627	P16627	Heat shock 70 kDa protein 1-like;Hspa1l;PTN000453115;orthologs	HEAT SHOCK 70 KDA PROTEIN 1-LIKE (PTHR19375:SF210)	Hsp70 family chaperone(PC00027)	Mus musculus
MOUSE|MGI=MGI=88110|UniProtKB=O55143	O55143	Sarcoplasmic/endoplasmic reticulum calcium ATPase 2;Atp2a2;PTN000643415;orthologs	SARCOPLASMIC/ENDOPLASMIC RETICULUM CALCIUM ATPASE 2 (PTHR42861:SF18)	primary active transporter(PC00068)	Mus musculus
MOUSE|MGI=MGI=2446136|UniProtKB=Q99KN1	Q99KN1	Arrestin domain-containing protein 1;Arrdc1;PTN000127239;orthologs	ARRESTIN DOMAIN-CONTAINING PROTEIN 1 (PTHR11188:SF163)	ubiquitin-protein ligase(PC00234)	Mus musculus
MOUSE|MGI=MGI=1916523|UniProtKB=Q8C6B0	Q8C6B0	Methyltransferase-like 7A1;Mettl7a1;PTN000011350;orthologs	METHYLTRANSFERASE-LIKE 7A1-RELATED (PTHR45036:SF5)	methyltransferase(PC00155)	Mus musculus
MOUSE|MGI=MGI=95640|UniProtKB=P16858	P16858	Glyceraldehyde-3-phosphate dehydrogenase;Gapdh;PTN000089561;orthologs	GLYCERALDEHYDE-3-PHOSPHATE DEHYDROGENASE (PTHR10836:SF111)	dehydrogenase(PC00092)	Mus musculus
MOUSE|MGI=MGI=107899|UniProtKB=Q08857	Q08857	Platelet glycoprotein 4;Cd36;PTN000230235;orthologs	PLATELET GLYCOPROTEIN 4 (PTHR11923:SF12)	membrane trafficking regulatory protein(PC00151)	Mus musculus
MOUSE|MGI=MGI=1353450|UniProtKB=P24549	P24549	Retinal dehydrogenase 1;Aldh1a1;PTN000192792;orthologs	RETINAL DEHYDROGENASE 1 (PTHR11699:SF140)	dehydrogenase(PC00092)	Mus musculus
MOUSE|MGI=MGI=103147|UniProtKB=Q9JHU4	Q9JHU4	Cytoplasmic dynein 1 heavy chain 1;Dync1h1;PTN000072756;orthologs	CYTOPLASMIC DYNEIN 1 HEAVY CHAIN 1 (PTHR10676:SF314)	microtubule binding motor protein(PC00156)	Mus musculus
MOUSE|MGI=MGI=88095|UniProtKB=P32261	P32261	Antithrombin-III;Serpinc1;PTN000156174;orthologs	ANTITHROMBIN-III (PTHR11461:SF53)	protease inhibitor(PC00191)	Mus musculus
MOUSE|MGI=MGI=88058|UniProtKB=Q01339	Q01339	Beta-2-glycoprotein 1;Apoh;PTN000449544;orthologs	BETA-2-GLYCOPROTEIN 1 (PTHR19325:SF549)	complement component(PC00078)	Mus musculus
MOUSE|MGI=MGI=1914172|UniProtKB=P62071	P62071	Ras-related protein R-Ras2;Rras2;PTN000632126;orthologs	RAS-RELATED PROTEIN R-RAS2 (PTHR24070:SF396)	small GTPase(PC00208)	Mus musculus
MOUSE|MGI=MGI=95288|UniProtKB=P58252	P58252	Elongation factor 2;Eef2;PTN000562770;orthologs	ELONGATION FACTOR 2 (PTHR42908:SF35)	translation elongation factor(PC00222)	Mus musculus
MOUSE|MGI=MGI=109484|UniProtKB=P63101	P63101	14-3-3 protein zeta/delta;Ywhaz;PTN000429083;orthologs	14-3-3 PROTEIN ZETA/DELTA (PTHR18860:SF7)	scaffold/adaptor protein(PC00226)	Mus musculus
MOUSE|MGI=MGI=1100496|UniProtKB=P97501	P97501	Dimethylaniline monooxygenase [N-oxide-forming] 3;Fmo3;PTN000545759;orthologs	DIMETHYLANILINE MONOOXYGENASE [N-OXIDE-FORMING] 3 (PTHR23023:SF44)	oxygenase(PC00177)	Mus musculus
MOUSE|MGI=MGI=1928370|UniProtKB=P84096	P84096	Rho-related GTP-binding protein RhoG;Rhog;PTN000633255;orthologs	RHO-RELATED GTP-BINDING PROTEIN RHOG (PTHR24072:SF158)	small GTPase(PC00208)	Mus musculus
MOUSE|MGI=MGI=96443|UniProtKB=P01865	P01865	Ig gamma-2A chain C region, membrane-bound form;Igh-1a;PTN001908809;orthologs	IG GAMMA-2A CHAIN C REGION SECRETED FORM-RELATED (PTHR23411:SF28)	immunoglobulin receptor superfamily(PC00124)	Mus musculus
MOUSE|MGI=MGI=1351327|UniProtKB=Q60963	Q60963	Platelet-activating factor acetylhydrolase;Pla2g7;PTN000031123;orthologs	PLATELET-ACTIVATING FACTOR ACETYLHYDROLASE (PTHR10272:SF12)	protein modifying enzyme(PC00260)	Mus musculus
MOUSE|MGI=MGI=88423|UniProtKB=Q06890	Q06890	Clusterin;Clu;PTN000103798;orthologs	CLUSTERIN (PTHR10970:SF1)		Mus musculus
MOUSE|MGI=MGI=101757|UniProtKB=P18760	P18760	Cofilin-1;Cfl1;PTN000227309;orthologs	COFILIN-1 (PTHR11913:SF17)	non-motor actin binding protein(PC00165)	Mus musculus
MOUSE|MGI=MGI=88269|UniProtKB=P00920	P00920	Carbonic anhydrase 2;Ca2;PTN000437345;orthologs	CARBONIC ANHYDRASE 2 (PTHR18952:SF120)	dehydratase(PC00091)	Mus musculus
MOUSE|MGI=MGI=95860|UniProtKB=P10649	P10649	Glutathione S-transferase Mu 1;Gstm1;PTN000171214;orthologs	GLUTATHIONE S-TRANSFERASE MU 1 (PTHR11571:SF126)	transferase(PC00220)	Mus musculus
MOUSE|MGI=MGI=4439671|UniProtKB=A0A0B4J1J7	A0A0B4J1J7	Immunoglobulin heavy variable 1-82;Ighv1-82;PTN002356996;orthologs	IMMUNOGLOBULIN HEAVY VARIABLE 1-82 (PTHR23266:SF381)	immunoglobulin(PC00123)	Mus musculus
MOUSE|MGI=MGI=95303|UniProtKB=P60843	P60843	Eukaryotic initiation factor 4A-I;Eif4a1;PTN002777177;orthologs	EUKARYOTIC INITIATION FACTOR 4A-I (PTHR24031:SF221)	RNA helicase(PC00032)	Mus musculus
MOUSE|MGI=MGI=99782|UniProtKB=Q61503	Q61503	5'-nucleotidase;Nt5e;PTN000171564;orthologs	5'-NUCLEOTIDASE (PTHR11575:SF24)	phosphodiesterase(PC00185)	Mus musculus
MOUSE|MGI=MGI=95933|UniProtKB=Q8HWB2	Q8HWB2	Histocompatibility 2, Q region locus 4;H2-Q4;PTN001047532;orthologs	CLASS IB MHC ANTIGEN QA-2-RELATED (PTHR16675:SF251)	major histocompatibility complex protein(PC00149)	Mus musculus
MOUSE|Gene=KV3A4_MOUSE|UniProtKB=P03977	P03977	Ig kappa chain V-III region 50S10.1;unassigned;PTN002537223;orthologs	IG KAPPA CHAIN V-III REGION 50S10.1-RELATED (PTHR23267:SF343)	immunoglobulin(PC00123)	Mus musculus
MOUSE|MGI=MGI=2384918|UniProtKB=Q8R3G9	Q8R3G9	Tetraspanin-8;Tspan8;PTN000444891;orthologs	TETRASPANIN-8 (PTHR19282:SF380)	scaffold/adaptor protein(PC00226)	Mus musculus
MOUSE|MGI=MGI=1099832|UniProtKB=P26039	P26039	Talin-1;Tln1;PTN000463442;orthologs	TALIN-1 (PTHR19981:SF7)		Mus musculus
MOUSE|MGI=MGI=2429409|UniProtKB=O89020	O89020	Afamin;Afm;PTN000147378;orthologs	AFAMIN (PTHR11385:SF14)	transfer/carrier protein(PC00219)	Mus musculus
MOUSE|MGI=MGI=2145458|UniProtKB=Q91WT7	Q91WT7	3-alpha-hydroxysteroid dehydrogenase type 1;Akr1c14;PTN000199071;orthologs	3-ALPHA-HYDROXYSTEROID DEHYDROGENASE TYPE 1 (PTHR11732:SF205)	reductase(PC00198)	Mus musculus
MOUSE|MGI=MGI=1914797|UniProtKB=Q91W10	Q91W10	Metal cation symporter ZIP8;Slc39a8;PTN000257349;orthologs	METAL CATION SYMPORTER ZIP8 (PTHR12191:SF2)	secondary carrier transporter(PC00258)	Mus musculus
MOUSE|MGI=MGI=103295|UniProtKB=P52430	P52430	Serum paraoxonase/arylesterase 1;Pon1;PTN000210207;orthologs	SERUM PARAOXONASE/ARYLESTERASE 1 (PTHR11799:SF16)		Mus musculus
MOUSE|MGI=MGI=99845|UniProtKB=Q61598	Q61598	Rab GDP dissociation inhibitor beta;Gdi2;PTN000209464;orthologs	RAB GDP DISSOCIATION INHIBITOR BETA (PTHR11787:SF1)	G-protein modulator(PC00022)	Mus musculus
MOUSE|MGI=MGI=88051|UniProtKB=P06728	P06728	Apolipoprotein A-IV;Apoa4;PTN000439084;orthologs	APOLIPOPROTEIN A-IV (PTHR18976:SF1)	apolipoprotein(PC00052)	Mus musculus
MOUSE|MGI=MGI=99554|UniProtKB=Q07797	Q07797	Galectin-3-binding protein;Lgals3bp;PTN000450979;orthologs	GALECTIN-3-BINDING PROTEIN (PTHR24410:SF16)	defense/immunity protein(PC00090)	Mus musculus
MOUSE|MGI=MGI=95589|UniProtKB=P29391	P29391	Ferritin light chain 1;Ftl1;PTN000153241;orthologs	FERRITIN LIGHT CHAIN (PTHR11431:SF47)	storage protein(PC00210)	Mus musculus
MOUSE|MGI=MGI=1919210|UniProtKB=Q6URW6	Q6URW6	Myosin-14;Myh14;PTN000320876;orthologs	MYOSIN-14 (PTHR45615:SF31)	actin or actin-binding cytoskeletal protein(PC00041)	Mus musculus
MOUSE|MGI=MGI=1344418|UniProtKB=Q9Z0F4	Q9Z0F4	Calcium and integrin-binding protein 1;Cib1;PTN000551395;orthologs	CALCIUM AND INTEGRIN-BINDING PROTEIN 1 (PTHR45791:SF3)		Mus musculus
MOUSE|MGI=MGI=1914951|UniProtKB=Q9DAU7	Q9DAU7	WAP four-disulfide core domain protein 2;Wfdc2;PTN000455320;orthologs	WAP FOUR-DISULFIDE CORE DOMAIN PROTEIN 2 (PTHR19441:SF34)	protease inhibitor(PC00191)	Mus musculus
MOUSE|MGI=MGI=97842|UniProtKB=P62821	P62821	Ras-related protein Rab-1A;Rab1A;PTN000634999;orthologs	RAS-RELATED PROTEIN RAB-1A (PTHR24073:SF963)	small GTPase(PC00208)	Mus musculus
MOUSE|MGI=MGI=104778|UniProtKB=P51432	P51432	1-phosphatidylinositol 4,5-bisphosphate phosphodiesterase beta-3;Plcb3;PTN000036971;orthologs	1-PHOSPHATIDYLINOSITOL 4,5-BISPHOSPHATE PHOSPHODIESTERASE BETA-3 (PTHR10336:SF11)	phospholipase(PC00186)	Mus musculus
MOUSE|MGI=MGI=2137431|UniProtKB=Q61114	Q61114	BPI fold-containing family B member 1;Bpifb1;PTN000053019;orthologs	BPI FOLD-CONTAINING FAMILY B MEMBER 1 (PTHR47395:SF1)		Mus musculus
MOUSE|MGI=MGI=105066|UniProtKB=P61027	P61027	Ras-related protein Rab-10;Rab10;PTN000634460;orthologs	RAS-RELATED PROTEIN RAB-10 (PTHR47980:SF23)		Mus musculus
MOUSE|MGI=MGI=2146559|UniProtKB=Q3UST5	Q3UST5	UPF0764 protein C16orf89 homolog;unassigned;PTN002128729;orthologs	UPF0764 PROTEIN C16ORF89 (PTHR33539:SF2)		Mus musculus
MOUSE|MGI=MGI=1351335|UniProtKB=Q9WV27	Q9WV27	Sodium/potassium-transporting ATPase subunit alpha-4;Atp1a4;PTN000643141;orthologs	SODIUM/POTASSIUM-TRANSPORTING ATPASE SUBUNIT ALPHA-4 (PTHR43294:SF3)	primary active transporter(PC00068)	Mus musculus
MOUSE|MGI=MGI=105381|UniProtKB=P14206	P14206	40S ribosomal protein SA;Rpsa;PTN000160752;orthologs	40S RIBOSOMAL PROTEIN SA (PTHR11489:SF9)	ribosomal protein(PC00202)	Mus musculus
MOUSE|MGI=MGI=2385007|UniProtKB=Q99KH8	Q99KH8	Serine/threonine-protein kinase 24;Stk24;PTN000685559;orthologs	SERINE/THREONINE-PROTEIN KINASE 24 (PTHR48012:SF22)	non-receptor serine/threonine protein kinase(PC00167)	Mus musculus
MOUSE|MGI=MGI=2449202|UniProtKB=Q6IRU2	Q6IRU2	Tropomyosin alpha-4 chain;Tpm4;PTN000443998;orthologs	TROPOMYOSIN ALPHA-4 CHAIN (PTHR19269:SF70)	actin binding motor protein(PC00040)	Mus musculus
MOUSE|MGI=MGI=1929209|UniProtKB=P56857	P56857	Claudin-18;Cldn18;PTN000243752;orthologs	CLAUDIN-18 (PTHR12002:SF9)	tight junction(PC00214)	Mus musculus
MOUSE|MGI=MGI=96610|UniProtKB=P09055	P09055	Integrin beta-1;Itgb1;PTN000008919;orthologs	INTEGRIN BETA-1 (PTHR10082:SF28)	integrin(PC00126)	Mus musculus
MOUSE|MGI=MGI=1316648|UniProtKB=E9Q616	E9Q616	AHNAK nucleoprotein (desmoyokin);Ahnak;PTN000598174;orthologs	NEUROBLAST DIFFERENTIATION-ASSOCIATED PROTEIN AHNAK (PTHR23348:SF41)		Mus musculus
MOUSE|MGI=MGI=105046|UniProtKB=Q5I2A0	Q5I2A0	Serine protease inhibitor A3G;Serpina3g;PTN000156495;orthologs	ALPHA-1-ANTICHYMOTRYPSIN (PTHR11461:SF145)	protease inhibitor(PC00191)	Mus musculus
MOUSE|MGI=MGI=1928902|UniProtKB=Q9JKY0	Q9JKY0	CCR4-NOT transcription complex subunit 9;Cnot9;PTN000262574;orthologs	CCR4-NOT TRANSCRIPTION COMPLEX SUBUNIT 9 (PTHR12262:SF0)		Mus musculus
MOUSE|MGI=MGI=102848|UniProtKB=P29621	P29621	Serine protease inhibitor A3C;Serpina3c;PTN000156494;orthologs	SERINE PROTEASE INHIBITOR A3A-RELATED (PTHR11461:SF195)	protease inhibitor(PC00191)	Mus musculus
MOUSE|MGI=MGI=3646318|UniProtKB=A0A2R8VHP3	A0A2R8VHP3	Predicted pseudogene 5478;Gm5478;PTN001508704;orthologs	KERATIN, TYPE II CYTOSKELETAL 6A-RELATED (PTHR45616:SF39)		Mus musculus
MOUSE|MGI=MGI=1201780|UniProtKB=P50516	P50516	V-type proton ATPase catalytic subunit A;Atp6v1a;PTN000389822;orthologs	V-TYPE PROTON ATPASE CATALYTIC SUBUNIT A (PTHR43607:SF1)	ATP synthase(PC00002)	Mus musculus
MOUSE|MGI=MGI=95856|UniProtKB=P30115	P30115	Glutathione S-transferase A3;Gsta3;PTN000170962;orthologs	GLUTATHIONE S-TRANSFERASE A2 (PTHR11571:SF107)	transferase(PC00220)	Mus musculus
MOUSE|MGI=MGI=1917600|UniProtKB=Q91XV3	Q91XV3	Brain acid soluble protein 1;Basp1;PTN000575117;orthologs	BRAIN ACID SOLUBLE PROTEIN 1 (PTHR23212:SF0)		Mus musculus
MOUSE|MGI=MGI=894688|UniProtKB=O08804	O08804	NK13;Serpinb6b;PTN000156889;orthologs	NK13-RELATED (PTHR11461:SF128)	protease inhibitor(PC00191)	Mus musculus
MOUSE|MGI=MGI=1918983|UniProtKB=Q9DBX3	Q9DBX3	Sushi domain-containing protein 2;Susd2;PTN000351420;orthologs	SUSHI DOMAIN-CONTAINING PROTEIN 2 (PTHR13802:SF63)		Mus musculus
MOUSE|MGI=MGI=103070|UniProtKB=P01921	P01921	H-2 class II histocompatibility antigen, A-D beta chain;H2-Ab1;PTN000460725;orthologs	HLA CLASS II HISTOCOMPATIBILITY ANTIGEN, DQ BETA 1 CHAIN (PTHR19944:SF101)	major histocompatibility complex protein(PC00149)	Mus musculus
MOUSE|MGI=MGI=1347009|UniProtKB=Q9Z2U1	Q9Z2U1	Proteasome subunit alpha type-5;Psma5;PTN000175186;orthologs	PROTEASOME SUBUNIT ALPHA TYPE-5 (PTHR11599:SF14)	protease(PC00190)	Mus musculus
MOUSE|MGI=MGI=1919006|UniProtKB=Q9DBB9	Q9DBB9	Carboxypeptidase N subunit 2;Cpn2;PTN000688642;orthologs	CARBOXYPEPTIDASE N SUBUNIT 2 (PTHR24373:SF271)	transmembrane signal receptor(PC00197)	Mus musculus
MOUSE|MGI=MGI=107752|UniProtKB=P46735	P46735	Unconventional myosin-Ib;Myo1b;PTN000321614;orthologs	UNCONVENTIONAL MYOSIN-IB (PTHR13140:SF277)	actin binding motor protein(PC00040)	Mus musculus
MOUSE|MGI=MGI=1298405|UniProtKB=P84091	P84091	AP-2 complex subunit mu;Ap2m1;PTN000242390;orthologs	AP-2 COMPLEX SUBUNIT MU (PTHR10529:SF236)	membrane traffic protein(PC00150)	Mus musculus
MOUSE|MGI=MGI=1352757|UniProtKB=Q9JKF1	Q9JKF1	Ras GTPase-activating-like protein IQGAP1;Iqgap1;PTN000365576;orthologs	RAS GTPASE-ACTIVATING-LIKE PROTEIN IQGAP1 (PTHR14149:SF15)	GTPase-activating protein(PC00257)	Mus musculus
MOUSE|MGI=MGI=98733|UniProtKB=O08710	O08710	Thyroglobulin;Tg;PTN000168581;orthologs	THYROGLOBULIN (PTHR14093:SF19)	scaffold/adaptor protein(PC00226)	Mus musculus
MOUSE|MGI=MGI=88057|UniProtKB=P08226	P08226	Apolipoprotein E;Apoe;PTN000439019;orthologs	APOLIPOPROTEIN E (PTHR18976:SF2)	apolipoprotein(PC00052)	Mus musculus
MOUSE|MGI=MGI=1353494|UniProtKB=P45376	P45376	Aldo-keto reductase family 1 member B1;Akr1b1;PTN000199203;orthologs	ALDO-KETO REDUCTASE FAMILY 1 MEMBER B1 (PTHR11732:SF294)	reductase(PC00198)	Mus musculus
MOUSE|MGI=MGI=105384|UniProtKB=P63017	P63017	Heat shock cognate 71 kDa protein;Hspa8;PTN000453071;orthologs	HEAT SHOCK COGNATE 71 KDA PROTEIN (PTHR19375:SF379)	Hsp70 family chaperone(PC00027)	Mus musculus
MOUSE|MGI=MGI=104883|UniProtKB=O70435	O70435	Proteasome subunit alpha type-3;Psma3;PTN000174725;orthologs	PROTEASOME SUBUNIT ALPHA TYPE-3 (PTHR11599:SF10)	protease(PC00190)	Mus musculus
MOUSE|MGI=MGI=88223|UniProtKB=P98086	P98086	Complement C1q subcomponent subunit A;C1qa;PTN002368592;orthologs	COMPLEMENT C1Q SUBCOMPONENT SUBUNIT A (PTHR15427:SF26)	scaffold/adaptor protein(PC00226)	Mus musculus
MOUSE|MGI=MGI=3708786|UniProtKB=A0A1D5RLD8	A0A1D5RLD8	Glyceraldehyde-3-phosphate dehydrogenase;Gm10358;PTN002585971;orthologs	GLYCERALDEHYDE-3-PHOSPHATE DEHYDROGENASE (PTHR10836:SF111)	dehydrogenase(PC00092)	Mus musculus
MOUSE|MGI=MGI=3645228|UniProtKB=A0A075B5X6	A0A075B5X6	Immunoglobulin heavy variable V1-67;Ighv1-67;PTN002357022;orthologs	IG HEAVY CHAIN V REGION 108A-RELATED (PTHR23266:SF196)	immunoglobulin(PC00123)	Mus musculus
MOUSE|MGI=MGI=105068|UniProtKB=P51150	P51150	Ras-related protein Rab-7a;Rab7a;PTN000635803;orthologs	RAS-RELATED PROTEIN RAB-7A (PTHR47981:SF13)	small GTPase(PC00208)	Mus musculus
MOUSE|MGI=MGI=98865|UniProtKB=P07309	P07309	Transthyretin;Ttr;PTN000044606;orthologs	TRANSTHYRETIN (PTHR10395:SF12)	hydrolase(PC00121)	Mus musculus
MOUSE|MGI=MGI=1914238|UniProtKB=Q9CPY7	Q9CPY7	Cytosol aminopeptidase;Lap3;PTN000239265;orthologs	CYTOSOL AMINOPEPTIDASE (PTHR11963:SF23)	metalloprotease(PC00153)	Mus musculus
MOUSE|MGI=MGI=2444336|UniProtKB=E9Q0B5	E9Q0B5	Fc fragment of IgG-binding protein;Fcgbp;PTN000886459;orthologs	IGGFC-BINDING PROTEIN (PTHR11339:SF244)	extracellular matrix protein(PC00102)	Mus musculus
MOUSE|MGI=MGI=95526|UniProtKB=Q8VCM7	Q8VCM7	Fibrinogen gamma chain;Fgg;PTN000441528;orthologs	FIBRINOGEN GAMMA CHAIN (PTHR19143:SF338)	intercellular signal molecule(PC00207)	Mus musculus
MOUSE|MGI=MGI=1922721|UniProtKB=Q14AA6	Q14AA6	GTP-binding nuclear protein Ran;1700009N14Rik;PTN000632602;orthologs	GTP-BINDING NUCLEAR PROTEIN RAN (PTHR24071:SF3)	small GTPase(PC00208)	Mus musculus
MOUSE|MGI=MGI=88244|UniProtKB=P27005	P27005	Protein S100-A8;S100a8;PTN000181688;orthologs	PROTEIN S100-A8 (PTHR11639:SF5)	calmodulin-related(PC00061)	Mus musculus
MOUSE|MGI=MGI=96778|UniProtKB=P16110	P16110	Galectin-3;Lgals3;PTN000141956;orthologs	GALECTIN-3 (PTHR11346:SF26)	extracellular matrix protein(PC00102)	Mus musculus
MOUSE|MGI=MGI=96247|UniProtKB=P11499	P11499	Heat shock protein HSP 90-beta;Hsp90ab1;PTN000163659;orthologs	HEAT SHOCK PROTEIN HSP 90-BETA (PTHR11528:SF79)	Hsp90 family chaperone(PC00028)	Mus musculus
MOUSE|MGI=MGI=87906|UniProtKB=P63260	P63260	Actin, cytoplasmic 2;Actg1;PTN000233335;orthologs	ACTIN, CYTOPLASMIC 1 (PTHR11937:SF414)	actin and actin related protein(PC00039)	Mus musculus
MOUSE|MGI=MGI=96052|UniProtKB=P08103	P08103	Tyrosine-protein kinase HCK;Hck;PTN000700999;orthologs	TYROSINE-PROTEIN KINASE HCK (PTHR24418:SF245)	non-receptor tyrosine protein kinase(PC00168)	Mus musculus
MOUSE|MGI=MGI=1336888|UniProtKB=Q8BG37	Q8BG37	Peroxiredoxin-6;Prdx6b;PTN000073813;orthologs	PEROXIREDOXIN-6 (PTHR43503:SF4)	peroxidase(PC00180)	Mus musculus
MOUSE|MGI=MGI=105112|UniProtKB=Q91X72	Q91X72	Hemopexin;Hpx;PTN000346690;orthologs	HEMOPEXIN (PTHR10201:SF136)	metalloprotease(PC00153)	Mus musculus
MOUSE|MGI=MGI=97749|UniProtKB=P17742	P17742	Peptidyl-prolyl cis-trans isomerase A;Ppia;PTN000117154;orthologs	PEPTIDYL-PROLYL CIS-TRANS ISOMERASE A (PTHR11071:SF490)	chaperone(PC00072)	Mus musculus
MOUSE|MGI=MGI=103163|UniProtKB=Q64726	Q64726	Zinc-alpha-2-glycoprotein;Azgp1;PTN000422444;orthologs	ZINC-ALPHA-2-GLYCOPROTEIN (PTHR16675:SF242)	major histocompatibility complex protein(PC00149)	Mus musculus
MOUSE|MGI=MGI=1338947|UniProtKB=P31725	P31725	Protein S100-A9;S100a9;PTN000181711;orthologs	PROTEIN S100-A9 (PTHR11639:SF79)	calmodulin-related(PC00061)	Mus musculus
MOUSE|MGI=MGI=98378|UniProtKB=Q03734	Q03734	Serine protease inhibitor A3M;Serpina3m;PTN000156501;orthologs	SERINE PROTEASE INHIBITOR A3A-RELATED (PTHR11461:SF195)	protease inhibitor(PC00191)	Mus musculus
MOUSE|MGI=MGI=106211|UniProtKB=P60766	P60766	Cell division control protein 42 homolog;Cdc42;PTN000633084;orthologs	CELL DIVISION CONTROL PROTEIN 42 HOMOLOG (PTHR24072:SF136)	small GTPase(PC00208)	Mus musculus
MOUSE|MGI=MGI=95835|UniProtKB=P20029	P20029	Endoplasmic reticulum chaperone BiP;Hspa5;PTN000452738;orthologs	ENDOPLASMIC RETICULUM CHAPERONE BIP (PTHR19375:SF144)	Hsp70 family chaperone(PC00027)	Mus musculus
MOUSE|MGI=MGI=96837|UniProtKB=P08071	P08071	Lactotransferrin;Ltf;PTN000159987;orthologs	LACTOTRANSFERRIN (PTHR11485:SF55)	transfer/carrier protein(PC00219)	Mus musculus
MOUSE|MGI=MGI=1915932|UniProtKB=Q8BY89	Q8BY89	Choline transporter-like protein 2;Slc44a2;PTN000272919;orthologs	CHOLINE TRANSPORTER-LIKE PROTEIN 2 (PTHR12385:SF34)	secondary carrier transporter(PC00258)	Mus musculus
MOUSE|MGI=MGI=99919|UniProtKB=Q01853	Q01853	Transitional endoplasmic reticulum ATPase;Vcp;PTN000554523;orthologs	TRANSITIONAL ENDOPLASMIC RETICULUM ATPASE (PTHR23077:SF69)	primary active transporter(PC00068)	Mus musculus
MOUSE|MGI=MGI=1914939|UniProtKB=Q80VQ0	Q80VQ0	Aldehyde dehydrogenase family 3 member B1;Aldh3b1;PTN000193109;orthologs	ALDEHYDE DEHYDROGENASE FAMILY 3 MEMBER B1 (PTHR43570:SF2)	dehydrogenase(PC00092)	Mus musculus
MOUSE|MGI=MGI=2670962|UniProtKB=Q3TRM8	Q3TRM8	Hexokinase-3;Hk3;PTN000455453;orthologs	HEXOKINASE-3 (PTHR19443:SF1)	kinase(PC00137)	Mus musculus
MOUSE|MGI=MGI=1917912|UniProtKB=Q8BXK9	Q8BXK9	Chloride intracellular channel protein 5;Clic5;PTN000136588;orthologs	CHLORIDE INTRACELLULAR CHANNEL PROTEIN 5 (PTHR43920:SF6)	ion channel(PC00133)	Mus musculus
MOUSE|MGI=MGI=1913391|UniProtKB=Q9CQW9	Q9CQW9	Interferon-induced transmembrane protein 3;Ifitm3;PTN000360725;orthologs	INTERFERON-INDUCED TRANSMEMBRANE PROTEIN 3 (PTHR13999:SF4)	defense/immunity protein(PC00090)	Mus musculus
MOUSE|MGI=MGI=106645|UniProtKB=P16406	P16406	Glutamyl aminopeptidase;Enpep;PTN000164617;orthologs	GLUTAMYL AMINOPEPTIDASE (PTHR11533:SF242)	metalloprotease(PC00153)	Mus musculus
MOUSE|MGI=MGI=1274789|UniProtKB=Q93092	Q93092	Transaldolase;Taldo1;PTN000074345;orthologs	TRANSALDOLASE (PTHR10683:SF18)	aldolase(PC00044)	Mus musculus
MOUSE|MGI=MGI=104871|UniProtKB=P62141	P62141	Serine/threonine-protein phosphatase PP1-beta catalytic subunit;Ppp1cb;PTN000185820;orthologs	SERINE/THREONINE-PROTEIN PHOSPHATASE PP1-BETA CATALYTIC SUBUNIT (PTHR11668:SF497)	protein phosphatase(PC00195)	Mus musculus
MOUSE|MGI=MGI=95776|UniProtKB=P21279	P21279	Guanine nucleotide-binding protein G(q) subunit alpha;Gnaq;PTN000026473;orthologs	GUANINE NUCLEOTIDE-BINDING PROTEIN G(Q) SUBUNIT ALPHA (PTHR10218:SF316)	heterotrimeric G-protein(PC00117)	Mus musculus
MOUSE|MGI=MGI=88931|UniProtKB=G3X9D6	G3X9D6	Apolipoprotein N;Apon;PTN000385158;orthologs	APOLIPOPROTEIN N (PTHR15011:SF1)	apolipoprotein(PC00052)	Mus musculus
MOUSE|MGI=MGI=1914410|UniProtKB=Q9D8N0	Q9D8N0	Elongation factor 1-gamma;Eef1g;PTN000136233;orthologs	ELONGATION FACTOR 1-GAMMA (PTHR43986:SF1)		Mus musculus
MOUSE|MGI=MGI=97846|UniProtKB=Q05144	Q05144	Ras-related C3 botulinum toxin substrate 2;Rac2;PTN000633377;orthologs	RAS-RELATED C3 BOTULINUM TOXIN SUBSTRATE 2 (PTHR24072:SF169)	small GTPase(PC00208)	Mus musculus
MOUSE|MGI=MGI=88228|UniProtKB=P01029	P01029	Complement C4-B;C4b;PTN000151343;orthologs	COMPLEMENT C4-A-RELATED (PTHR11412:SF86)	protease inhibitor(PC00191)	Mus musculus
MOUSE|MGI=MGI=1925638|UniProtKB=Q9EQK5	Q9EQK5	Major vault protein;Mvp;PTN000366440;orthologs	MAJOR VAULT PROTEIN (PTHR14165:SF3)	scaffold/adaptor protein(PC00226)	Mus musculus
MOUSE|MGI=MGI=2685035|UniProtKB=A0A0A6YYE7	A0A0A6YYE7	Immunoglobulin kappa variable 4-57 (Fragment);Igkv4-57;PTN002357066;orthologs	IG KAPPA CHAIN V-VI REGION J539-RELATED (PTHR23267:SF201)	immunoglobulin(PC00123)	Mus musculus
MOUSE|Ensembl=ENSMUSG00000078673|UniProtKB=P02762	P02762	Major urinary protein 6;Mup6;PTN001350109;orthologs	MAJOR URINARY PROTEIN 1-RELATED (PTHR11430:SF76)	transfer/carrier protein(PC00219)	Mus musculus
MOUSE|MGI=MGI=1330831|UniProtKB=A0A140T8M5	A0A140T8M5	Immunoglobulin kappa variable 6-15 (Fragment);Igkv6-15;PTN002537220;orthologs	IG KAPPA CHAIN V-V REGION MOPC 21-RELATED (PTHR23267:SF240)	immunoglobulin(PC00123)	Mus musculus
MOUSE|Gene=HVM57_MOUSE|UniProtKB=P18528	P18528	Ig heavy chain V region 6.96;unassigned;PTN002538724;orthologs	IG HEAVY CHAIN V REGION 345-RELATED (PTHR23266:SF269)	immunoglobulin(PC00123)	Mus musculus
MOUSE|MGI=MGI=98940|UniProtKB=P29788	P29788	Vitronectin;Vtn;PTN000531445;orthologs	VITRONECTIN (PTHR22917:SF3)		Mus musculus
MOUSE|MGI=MGI=1342276|UniProtKB=Q9D1H9	Q9D1H9	Microfibril-associated glycoprotein 4;Mfap4;PTN000441825;orthologs	MICROFIBRIL-ASSOCIATED GLYCOPROTEIN 4 (PTHR19143:SF225)	intercellular signal molecule(PC00207)	Mus musculus
MOUSE|MGI=MGI=98377|UniProtKB=P07759	P07759	Serine protease inhibitor A3K;Serpina3k;PTN000156500;orthologs	SERINE PROTEASE INHIBITOR A3A-RELATED (PTHR11461:SF195)	protease inhibitor(PC00191)	Mus musculus
MOUSE|MGI=MGI=1341878|UniProtKB=Q9WVK4	Q9WVK4	EH domain-containing protein 1;Ehd1;PTN000131069;orthologs	EH DOMAIN-CONTAINING PROTEIN 1 (PTHR11216:SF127)	membrane traffic protein(PC00150)	Mus musculus
MOUSE|MGI=MGI=88385|UniProtKB=P06909	P06909	Complement factor H;Cfh;PTN000448918;orthologs	COMPLEMENT FACTOR H (PTHR45785:SF7)	complement component(PC00078)	Mus musculus
MOUSE|MGI=MGI=98229|UniProtKB=P12246	P12246	Serum amyloid P-component;Apcs;PTN000444410;orthologs	SERUM AMYLOID P-COMPONENT (PTHR45869:SF5)		Mus musculus
MOUSE|MGI=MGI=88236|UniProtKB=Q8BH35	Q8BH35	Complement component C8 beta chain;C8b;PTN002320480;orthologs	COMPLEMENT COMPONENT C8 BETA CHAIN (PTHR45742:SF5)	complement component(PC00078)	Mus musculus
MOUSE|MGI=MGI=88381|UniProtKB=P20352	P20352	Tissue factor;F3;PTN000466324;orthologs	TISSUE FACTOR (PTHR20859:SF22)	transmembrane signal receptor(PC00197)	Mus musculus
MOUSE|MGI=MGI=96819|UniProtKB=P10107	P10107	Annexin A1;Anxa1;PTN000052721;orthologs	ANNEXIN A1 (PTHR10502:SF17)	calcium-binding protein(PC00060)	Mus musculus
MOUSE|MGI=MGI=2685923|UniProtKB=A0A075B5M3	A0A075B5M3	Immunoglobulin kappa variable 4-58;Igkv4-58;PTN002357047;orthologs	IG KAPPA CHAIN V-IV REGION S107B-RELATED (PTHR23267:SF366)	immunoglobulin(PC00123)	Mus musculus
MOUSE|MGI=MGI=1345961|UniProtKB=O89053	O89053	Coronin-1A;Coro1a;PTN000091850;orthologs	CORONIN-1A (PTHR10856:SF18)	non-motor actin binding protein(PC00165)	Mus musculus
MOUSE|MGI=MGI=97553|UniProtKB=Q9DCD0	Q9DCD0	6-phosphogluconate dehydrogenase, decarboxylating;Pgd;PTN000211931;orthologs	6-PHOSPHOGLUCONATE DEHYDROGENASE, DECARBOXYLATING (PTHR11811:SF25)	dehydrogenase(PC00092)	Mus musculus
MOUSE|MGI=MGI=2138828|UniProtKB=Q99K30	Q99K30	Epidermal growth factor receptor kinase substrate 8-like protein 2;Eps8l2;PTN000264946;orthologs	EPIDERMAL GROWTH FACTOR RECEPTOR KINASE SUBSTRATE 8-LIKE PROTEIN 2 (PTHR12287:SF20)	scaffold/adaptor protein(PC00226)	Mus musculus
MOUSE|MGI=MGI=101922|UniProtKB=Q80YX1	Q80YX1	Tenascin;Tnc;PTN000441444;orthologs	TENASCIN (PTHR46708:SF1)	extracellular matrix protein(PC00102)	Mus musculus
MOUSE|MGI=MGI=1915130|UniProtKB=Q91X52	Q91X52	L-xylulose reductase;Dcxr;PTN000671491;orthologs	L-XYLULOSE REDUCTASE (PTHR44252:SF2)	reductase(PC00198)	Mus musculus
MOUSE|MGI=MGI=95393|UniProtKB=P17182	P17182	Alpha-enolase;Eno1;PTN000224502;orthologs	ALPHA-ENOLASE (PTHR11902:SF12)	lyase(PC00144)	Mus musculus
MOUSE|MGI=MGI=96606|UniProtKB=P24063	P24063	Integrin alpha-L;Itgal;PTN000576246;orthologs	INTEGRIN ALPHA-L (PTHR23220:SF84)	integrin(PC00126)	Mus musculus
MOUSE|MGI=MGI=95804|UniProtKB=P47791	P47791	Glutathione reductase, mitochondrial;Gsr;PTN000530577;orthologs	GLUTATHIONE REDUCTASE, MITOCHONDRIAL (PTHR42737:SF5)	reductase(PC00198)	Mus musculus
MOUSE|MGI=MGI=108481|UniProtKB=P97384	P97384	Annexin A11;Anxa11;PTN000052755;orthologs	ANNEXIN A11 (PTHR10502:SF29)	calcium-binding protein(PC00060)	Mus musculus
MOUSE|Ensembl=ENSMUSG00000095007|UniProtKB=P01635	P01635	Ig kappa chain V-V region K2 (Fragment);unassigned;PTN002537147;orthologs	IG KAPPA CHAIN V-V REGION MOPC 149-RELATED (PTHR23267:SF215)	immunoglobulin(PC00123)	Mus musculus
MOUSE|MGI=MGI=98388|UniProtKB=Q62261	Q62261	Spectrin beta chain, non-erythrocytic 1;Sptbn1;PTN000748121;orthologs	SPECTRIN BETA CHAIN, NON-ERYTHROCYTIC 1 (PTHR11915:SF226)	actin or actin-binding cytoskeletal protein(PC00041)	Mus musculus
MOUSE|MGI=MGI=106581|UniProtKB=Q61187	Q61187	Tumor susceptibility gene 101 protein;Tsg101;PTN000592465;orthologs	TUMOR SUSCEPTIBILITY GENE 101 PROTEIN (PTHR23306:SF17)	ubiquitin-protein ligase(PC00234)	Mus musculus
